# Supplementary material for: Estimating the marginal cost of a life year in Sweden’s public healthcare sector
Source: Eur J Health Econ. 2019 Feb 22;20(5):751–62. doi: 10.1007/s10198-019-01039-0 (PMC6602994; doi:10.1007/s10198-019-01039-0)
Supplement: Supplementary file 2 — Supplementary material 2 (CSV 4 KB) [file 10198_2019_1039_MOESM2_ESM.csv]

year	arle	hce	dum2011	hcedefl	pi	defl
1970	37.2391236089363	12.7865003243092	0	9.59348395170176	0.0871262637738355	0.116124653526145
1971	37.1885357744718	14.0523475476604	0	10.5432266267509	0.0933210622319352	0.124381277802821
1972	37.2469044963308	14.5873822881422	0	10.9446536838993	0.0998287404302657	0.133054918141657
1973	37.3421190813845	15.0143606222901	0	11.2650079397534	0.106850370812214	0.142413570285963
1974	37.4432391430364	16.8825416393011	0	12.6666709555119	0.116956323413028	0.155883105113802
1975	37.4001977722623	18.095000218522	0	13.5763570796929	0.133929813248598	0.178505911841767
1976	37.3480634325869	19.0164449006204	0	14.2677006487604	0.149892370256178	0.199781315165709
1977	37.6911349057454	21.0083079140659	0	15.7621600683679	0.165675408711504	0.220817450457499
1978	37.7242555444521	21.4955065456904	0	16.1276965431838	0.181496071828192	0.241903733093791
1979	37.7672257332153	21.996063239922	0	16.5032553349744	0.195912784619512	0.261118786114126
1980	37.8654849950649	23.4817879529976	0	17.617968182902	0.218866638702609	0.291712412387468
1981	38.0238491728445	23.6004474221058	0	17.7651730082814	0.238837844858835	0.317288213144472
1982	38.3246520861749	24.0491573432241	0	18.115190705018	0.258321732913039	0.342939806771073
1983	38.5033450123262	24.4306243266223	0	18.2237676231893	0.281276070072094	0.377076252402157
1984	38.6649844051106	24.8970729154572	0	18.5321801629529	0.302109811283488	0.405869678249529
1985	38.5626075920894	23.8854530570352	0	17.6550256726515	0.319213538960036	0.431863433187231
1986	38.7484938956758	23.5618705615512	0	17.5350305108758	0.341719048959495	0.459168861725458
1987	38.9300063560676	24.5448370948119	0	18.2741627556592	0.358000338973825	0.480846105919616
1988	38.8137365831748	24.7050203140695	0	18.3520510993293	0.380667163209909	0.512443538278056
1989	39.3524446623041	25.4302680349682	0	18.9071609538733	0.411189531530751	0.553052889617351
1990	39.2619707457631	22.1577072543851	0	17.0235760805423	0.465160491637067	0.605447994665506
1991	39.3823844257902	21.7566669735018	0	16.3209778530222	0.491638264860492	0.655378010823004
1992	39.5621251406609	24.5183870897491	0	18.6723399211227	0.504180799281382	0.662032720709851
1993	39.5785288918392	25.0906529312524	0	18.8042004592514	0.507136662998146	0.676678066029644
1994	40.0733654249072	24.4355561795881	0	18.4097748466054	0.522849977553298	0.693986216912141
1995	40.0778820725235	24.550382640672	0	18.7134434169631	0.549081869610771	0.720346849034777
1996	40.2199695302799	24.9161788363149	0	19.6278407935196	0.573354369217268	0.727833496831536
1997	40.4184800638973	23.9798344143778	0	19.416423343171	0.598573357595575	0.739255101019846
1998	40.5429864256084	25.0613792692737	0	20.4205308170434	0.607061560201228	0.745024707550808
1999	40.5629226719429	25.7719332451921	0	21.3866974413458	0.62403545155078	0.75199081317288
2000	40.7653453439865	26.203846650764	0	22.2742777586632	0.649185221800405	0.763712753531763
2001	40.8800791963802	27.0318006231623	0	23.3994491506373	0.677649641448748	0.782842787540626
2002	40.9165153648133	27.9937501545663	0	24.8816724008807	0.706916004134301	0.795333596599381
2003	41.1436054196184	28.4015695205419	0	25.810334402685	0.735478015920629	0.809316519270939
2004	41.4520871120879	28.05761362822	0	26.0485361952421	0.754590190047576	0.812790394105414
2005	41.4811859240968	28.2539281155473	0	26.5941472052977	0.771191174228623	0.819322380665002
2006	41.6721867548098	28.881043012939	0	27.3122642108971	0.788928571235881	0.834243540706127
2007	41.7631738081643	29.2545471206099	0	27.750214379632	0.814174285515429	0.858310486332028
2008	41.9082234408184	29.8446019554103	0	28.1943480671098	0.83778534012136	0.886822065914969
2009	42.1211360173266	30.4294335633871	0	28.5550315157519	0.852027690426522	0.907956273334804
2010	42.2319635895184	30.0116592274657	0	28.4443825189895	0.869068244521797	0.916953636894297
2011	42.4133686034449	38.9907414552165	1	37.3985756969664	0.889925882529164	0.927812606585834
2012	42.3922698019168	38.9862605946528	0	37.7416464775846	0.907724399832636	0.937658615954077
2013	42.5938270374638	39.1045264642457	0	38.3598347667111	0.929509785350142	0.947554655046197
2014	42.8399534073138	39.5048829460344	0	39.1038527546987	0.954606549562896	0.964396532397147
2015	42.8187998868666	40.2622156642016	0	39.9450294172532	0.97656250038319	0.984316961925115
2016	42.9575270936576	40.53266	0	40.53266	1	1
