# Supplementary material for: Estimating the marginal cost of a life year in Sweden’s public healthcare sector
Source: Eur J Health Econ. 2019 Feb 22;20(5):751–62. doi: 10.1007/s10198-019-01039-0 (PMC6602994; doi:10.1007/s10198-019-01039-0)
Supplement: Supplementary file 3 — Supplementary material 3 (CSV 83 KB) [file 10198_2019_1039_MOESM3_ESM.csv]

regnr	region	year	arle	hce	gradnurse	oldnurseadj	edu	emp	mi	lcanc	alc	inj	agechng	malechng	popdens	hospital	norrland	popmid	popend	popavg	lpistar
1	STOCKHOLM	2003	41.1284575437801	26.3937872009533	0.00024033726970934	0.600197190092854	0.545409214670488	0.750394485074695	0.0051233848732356	0.000460719078663282	0.00244582197521508	0.012721465788402	-0.00788540095886958	0.0000278546610991692	285.4	1	0	1855725.5	1860872	2029751.07142857	0.747127987692812
1	STOCKHOLM	2004	41.4792236849166	25.6882703572045	0.000281751627370082	0.647600752511631	0.555067710408371	0.753693271490079	0.00471886415804904	0.000459133575984993	0.0025156765995356	0.0127111875848813	-0.0279857632253311	-0.0000468028525859587	287.3	1	0	1866892.5	1872900	2029751.07142857	0.76654289865793
1	STOCKHOLM	2005	41.7336480266149	26.2467573464652	0.000369386324414735	0.670479372039605	0.564936030331177	0.750482539816403	0.00472601836394507	0.000448344491186368	0.0022469532509663	0.012841770091306	-0.0437136999206444	-0.00000977968538035112	289.9	1	0	1881499	1889945	2029751.07142857	0.783406842428404
1	STOCKHOLM	2006	41.7711591774403	26.6262465544628	0.000378659267843136	0.67874233603553	0.570918853794221	0.763491023449067	0.00490193552991312	0.000489186748000434	0.00251344450354745	0.0124732541706305	-0.0620979825207613	0.000166262069790812	294.2	1	0	1904086.5	1918104	2029751.07142857	0.801425199804257
1	STOCKHOLM	2007	41.8766704152787	26.3821096075022	0.00037646036759183	0.694446777830759	0.580185258042705	0.776750538650383	0.00481425536183734	0.000497476272677939	0.00268364562724758	0.0123213548458399	-0.0622875903574922	0.0000948327388526904	299	1	0	1933802.5	1949516	2029751.07142857	0.827070806197994
1	STOCKHOLM	2008	42.1050128987569	26.8096864299278	0.000366827965824455	0.696834471432389	0.587962835048444	0.777592894142732	0.00431945869333476	0.000452719137573419	0.00267173765801498	0.0129190327927687	-0.0456011063498494	0.0000734325914967249	303.9	1	0	1965499	1981263	2029751.07142857	0.851055859908882
1	STOCKHOLM	2009	42.4636612231178	27.0629701774681	0.000332458775111886	0.734730286924596	0.59540993318995	0.756445905257572	0.00387070151576176	0.000495934199228154	0.00274299345226187	0.0134917713468873	-0.0445792713160955	0.0000140760565582321	309.7	1	0	2000248	2019182	2029751.07142857	0.865523809042878
1	STOCKHOLM	2010	42.3644682610997	26.5472826508997	0.000316682930421814	0.733551565891507	0.60368356302211	0.769968716334146	0.00375332545502676	0.000526734642011736	0.00271150919492665	0.0134219915559624	-0.0512922587832136	-0.0000326768016540857	315.1	1	0	2036737.5	2054343	2029751.07142857	0.882834285515022
1	STOCKHOLM	2011	42.6286933026026	26.7161124221663	0.00030201109963158	0.721163496840168	0.612574546829873	0.775857108479635	0.00355893032721824	0.000514990519303225	0.00273615833818748	0.0133849934169365	-0.047748894925526	0.0000456250503626521	320.5	1	0	2072771.5	2091473	2029751.07142857	0.904022308508426
1	STOCKHOLM	2012	42.8078674082226	26.5019216738778	0.000244177666514945	0.761758638426303	0.619998156231449	0.780603057639314	0.00341768757834115	0.000507742023056592	0.00269702183825958	0.0131975038267933	-0.0394023498541785	0.0000372979177050148	325.9	1	0	2109120	2127006	2029751.07142857	0.922102754325985
1	STOCKHOLM	2013	43.1049364186641	26.630678350196	0.000228445843299672	0.810510732400722	0.627755403513959	0.781506779492483	0.00321846479724941	0.000467598136516672	0.00247823847588226	0.0129754756796051	-0.0355056696755156	-0.0000359567027762853	331.4	1	0	2144928.5	2163042	2029751.07142857	0.944233220350088
1	STOCKHOLM	2014	43.0767953045671	27.4278537081328	0.000248578641545242	0.844779400251714	0.634012379266516	0.783687984599208	0.00317079715716979	0.000518395493122208	0.00226912893071909	0.0127098702311554	-0.0292819054841758	0.0000363793804623036	336.9	1	0	2180396.5	2198044	2029751.07142857	0.969727517307973
1	STOCKHOLM	2015	43.1036450981551	26.9572978733024	0.000271829070990284	0.900446521606931	0.640878489890787	0.789869670337519	0.00308557001171041	0.000518981652667456	0.00222127121177085	0.0125882950532435	-0.0274223666884055	-0.0000634270361085654	342	1	0	2214627	2231439	2029751.07142857	0.99203125038926
1	STOCKHOLM	2016	43.2608856858884	27.3459673692812	0.000286199199086651	NA	0.645619860235563	0.795984587200124	0.00296098729858988	0.000389467134384544	0.00202673539431781	0.0120487390208922	-0.0327093309811701	0.000197200155799215	347.8	1	0	2250181	2269060	2029751.07142857	1.01584
3	UPPSALA	2003	41.8440960379297	24.5210780080996	0.000554120183994606	0.552193403738045	0.514698748346479	0.754116729793503	0.00553901421920291	0.000381501866104077	0.00169542931086755	0.0116705715112255	-0.0294124217112923	-0.000140974493036738	42.7	1	0	299574	300495	328426.071428571	0.739714369292332
3	UPPSALA	2004	42.195556179904	24.7400982443465	0.000537259974131927	0.60159472127386	0.527131263156555	0.759343822580688	0.00550477635656658	0.000393957317821894	0.0016679889662483	0.0121765755765412	-0.0555911076213675	0.000151055260777966	43	1	0	301530	302564	328426.071428571	0.75893662954225
3	UPPSALA	2005	42.0342703803177	25.1828571505589	0.000586551816745395	0.608942398765211	0.539290558031182	0.755865758020713	0.00535359567939155	0.000428518080177981	0.00149305265053669	0.0129616510294915	-0.0436129488508072	-0.0000829290036765684	43.3	1	0	303468.5	304367	328426.071428571	0.77563323539218
3	UPPSALA	2006	42.3356448477307	25.4087729132977	0.000559974588287689	0.602119475301235	0.540675955053555	0.768295562939021	0.00523141907400978	0.000446202115268807	0.00167989485063555	0.0127234671824625	-0.0202643498435222	0.000155181391237824	39	1	0	305371	319925	328426.071428571	0.7934727998062
3	UPPSALA	2007	42.2628872764422	25.7948561314141	0.000525506499644739	0.579579295772337	0.550692373927066	0.781757524527586	0.00503302562025273	0.000417079703970182	0.00150714785042439	0.0120556889087215	-0.0307576637279467	0.000296689258339145	39.4	1	0	321594.5	323270	328426.071428571	0.818863929399998
3	UPPSALA	2008	42.560813515306	26.6329219393633	0.000488882534440852	0.596072727019017	0.560694775150763	0.776972863774007	0.00476489128808217	0.000536624459828309	0.00154357820676982	0.0120886649611138	-0.0335431694980315	0.0000359858799914847	39.9	1	0	325231.5	327188	328426.071428571	0.842610983680459
3	UPPSALA	2009	42.7582593373342	26.2805457375041	0.000528002330493045	0.645239765834391	0.569622173731384	0.75451884995308	0.00443976872609396	0.000530441550258105	0.00150267714942395	0.012035786968886	-0.0624850509906949	0.000155066621230104	40.4	1	0	329544	331898	328426.071428571	0.856935369923379
3	UPPSALA	2010	42.8616706599077	27.4636033236886	0.000470211924814012	0.616649184954655	0.578436449886513	0.766238746036554	0.00391412563039438	0.000449435370858579	0.00161552733425662	0.0122023980178125	-0.0239974558464269	0.000310135457918137	40.9	1	0	333892	335882	328426.071428571	0.874074077610242
3	UPPSALA	2011	42.7692150347708	27.2819149685949	0.000450708234617358	0.622164262919496	0.588623417159291	0.773808498407962	0.00378491449311047	0.000543705845814884	0.00157636554555627	0.0116688616962004	-0.0273368270519967	-0.0000803722916045135	41.3	1	0	337247	338630	328426.071428571	0.895051855612532
3	UPPSALA	2012	42.9390761265819	27.3507245408796	0.000508384673818336	0.675984582095511	0.597949680694075	0.78014336537439	0.00410472464885641	0.000400718502130712	0.00133287381000257	0.0115339830634652	-0.0519647253642077	-0.0000447412702991312	41.7	1	0	340293.5	341977	328426.071428571	0.912952892375672
3	UPPSALA	2013	43.0799299887616	27.582826338495	0.000436414419132408	0.698842121391205	0.606391010939066	0.780119922445577	0.00375018265566076	0.000531287887822141	0.00135561215568308	0.0110142934781789	-0.0366499492968799	-0.000109690161618214	42.2	1	0	343710	345481	328426.071428571	0.934863761713759
3	UPPSALA	2014	43.3535176472034	27.856626588315	0.000466585830191559	0.711261717361353	0.614485764477107	0.78329693663878	0.00375288025956108	0.000477843940429304	0.00128761629879079	0.0108946314565114	-0.0480133047143312	0.000119772445876354	42.6	1	0	347203	348942	328426.071428571	0.960105083288379
3	UPPSALA	2015	43.3341390630268	28.6372161526492	0.000509183074071914	0.744632757931224	0.621808206384694	0.787933247510199	0.0035044860193979	0.00045258276126331	0.00127458698225047	0.0104606944691577	-0.0973109321976722	0.0000777328076984052	43.2	1	0	351543.5	354164	328426.071428571	0.982187500385397
3	UPPSALA	2016	43.5448061829148	27.0439810981399	0.000514307676181824	NA	0.626545783218627	0.793826671943804	0.00342964231956714	0.000525281404357192	0.00107608938837449	0.0100268373612377	-0.102577371657482	-0.000106381387133925	44.1	1	0	357762.5	361373	328426.071428571	1.00576
4	SÖDERMANLAND	2003	40.9636271742702	23.8821501587662	0.000381217894907083	0.415092672755448	0.4207344916623	0.746656924309984	0.0058866553303902	0.000402007487412288	0.00162524690553867	0.0129548352077224	0.0147175107970483	-0.000289310781534546	42.7	0	0	259694	260380	270120.75	0.730712118377463
4	SÖDERMANLAND	2004	41.2051223411397	24.5343488864875	0.000621347903046714	0.441908218696583	0.434157761841189	0.752899376118729	0.00540518451910973	0.000437708807859764	0.00168295354045013	0.012918740835333	0.049696144561679	0.000137271365143188	42.8	0	0	260723.5	261070	270120.75	0.749700445616068
4	SÖDERMANLAND	2005	41.4347215529004	23.7540144230637	0.000531570101285138	0.459610937947396	0.446437201477955	0.753276838943119	0.00505508597045787	0.000366432852012472	0.00145922967719043	0.0130728233834253	0.0416170291885791	0.00000767076238245012	42.9	0	0	261489.5	261895	270120.75	0.766193855419621
4	SÖDERMANLAND	2006	41.3940566553535	24.5321105455314	0.000708567379614974	0.475136112166792	0.457392673854685	0.768923263488453	0.00508567852251337	0.000383787291283131	0.00163400842539061	0.0127817045984904	0.0415159622421299	0.000236939489884513	43.1	0	0	262501.5	263099	270120.75	0.783816314094273
4	SÖDERMANLAND	2007	41.4270271472213	25.0820547124185	0.000480793801924311	0.504043256838288	0.466761146870636	0.779272379628617	0.00520571236290655	0.00048444940600151	0.00172161811445445	0.0127315497629724	0.0240994915661332	0.000138800730241972	43.5	0	0	264146.5	265190	270120.75	0.808898436145289
4	SÖDERMANLAND	2008	41.3240138781866	25.6496024530652	0.000450512176030124	0.533075491810095	0.476245467420829	0.776226017951545	0.00506665708810206	0.000404034262833438	0.00181719437758113	0.0127311259116841	0.00950758532392371	-0.000095948918693356	43.8	0	0	266363.5	267524	270120.75	0.832356491117373
4	SÖDERMANLAND	2009	41.5103092916548	25.6551641541139	0.000585178945485177	0.579609077459078	0.485294856073354	0.739005581665944	0.00511530070541489	0.000481693638509436	0.00193776530754355	0.013252365368328	0.0281144890617142	-0.00021881578439803	44.1	0	0	268294	269053	270120.75	0.846506550992558
4	SÖDERMANLAND	2010	42.052241172692	26.0034464881969	0.000444605819890182	0.607588921254631	0.494129727881655	0.754880937753732	0.00461503963082078	0.000425099982612013	0.00178450295944369	0.0136550045179539	0.0203935530875725	-0.000117428101120975	44.4	0	0	269902	270738	270120.75	0.863436682297296
4	SÖDERMANLAND	2011	41.9679184974194	25.4559869376152	0.000463827014610551	0.577618922566074	0.503717568097194	0.764112395389074	0.00447363713140888	0.00036876733755317	0.00183990477761619	0.0134926305444847	-0.00227877207268534	0.000146066016170232	44.9	0	0	271653	272563	270120.75	0.884159162810375
4	SÖDERMANLAND	2012	41.9417040753533	25.3751450334382	0.000548169479385173	0.624466445065365	0.511573845969707	0.762810028358723	0.00436558136142667	0.000379226109356004	0.00204441738699334	0.0123198908808434	0.0130536903503966	0.000134341290433049	45.2	0	0	273638	274723	270120.75	0.901842345721721
4	SÖDERMANLAND	2013	42.3339073477537	26.2054490613667	0.00051429150911962	0.666087523627004	0.518871250308385	0.763958852020558	0.00385397924337093	0.000442986329165378	0.00187897588779792	0.0117584411958996	0.0233504953720711	-0.0000890645180929295	45.7	0	0	276108	277569	270120.75	0.923486561941073
4	SÖDERMANLAND	2014	42.7837685578928	26.7421313742543	0.000490849420296086	0.684817497924524	0.526026568842955	0.76098358308956	0.0042304745752973	0.00037845237952342	0.00156694627682443	0.0113763804036694	0.0295358353309823	0.000123336614346881	46.2	0	0	279108	280666	270120.75	0.948420699121729
4	SÖDERMANLAND	2015	42.4692062348135	27.3222006560312	0.000478432442681135	0.728163311169618	0.532809545974007	0.765777091148584	0.00395943209433945	0.000255559828155544	0.00149352436447441	0.0110650513723464	0.0430663765394641	0.0000868280304112679	46.7	0	0	282171.5	283712	270120.75	0.970234375380707
4	SÖDERMANLAND	2016	42.5980813242856	27.7776963356413	0.000475694960606511	NA	0.537169836511152	0.770703731671834	0.00407994777681889	0.00036030741222213	0.00132988377445905	0.0102131408430036	0.062699613862236	0.0000471518548800232	47.4	0	0	285897.5	288097	270120.75	0.99352
5	ÖSTERGÖTLAND	2003	41.2214638014849	24.2077612214829	0.000340445669941545	0.409246107003317	0.457504123329706	0.734425402527089	0.00621984986226507	0.000437982059975296	0.00136055784504804	0.0138272661674733	-0.0201382929790412	-0.0000113204976537884	39.1	1	0	414163	414897	427789.428571429	0.732300750891852
5	ÖSTERGÖTLAND	2004	41.4769948921429	23.0106893612219	0.000462154482356892	0.455740919516359	0.470441713496648	0.738638811305238	0.00556763478204915	0.000450092992788812	0.00136628755511376	0.0131607517905828	-0.0214547470992557	-0.000296380565442567	39.2	1	0	415445.5	415990	427789.428571429	0.751330360426571
5	ÖSTERGÖTLAND	2005	41.3361520961712	23.5517102408516	0.000588722244449491	0.48190740990521	0.482238749977898	0.733917925539792	0.00583082042197621	0.000456949292159308	0.00151411288921345	0.0129862711590297	0.0123659138528183	-0.0000729083338027459	39.3	1	0	416155.5	416303	427789.428571429	0.767859628355955
5	ÖSTERGÖTLAND	2006	41.7995699280607	24.2052719135028	0.000678434996697724	0.468503141881526	0.491479801380641	0.748194326757359	0.00568479187401624	0.000459812606183373	0.00139004738904798	0.0135238703919369	-0.00431956668845856	-0.0000411985007131577	39.4	1	0	417136.5	417966	427789.428571429	0.785520399808142
5	ÖSTERGÖTLAND	2007	41.6628840245041	25.5423586172712	0.000655722850987578	0.472102244640236	0.50103227261629	0.760907324664046	0.00561327828119777	0.000489333616118635	0.0013408065197916	0.0131377429558963	-0.0281483450920703	0.0000607390552299081	39.7	1	0	419384.5	420809	427789.428571429	0.810657052602003
5	ÖSTERGÖTLAND	2008	41.8499714569801	24.9504145894506	0.000526073830433608	0.503071853465553	0.511438267581164	0.757797864858697	0.0048228984404726	0.000410974212354349	0.00130362081357535	0.0127447859196885	-0.0161216639631547	0.000347854766179267	39.9	1	0	421994	423169	427789.428571429	0.834166107452036
5	ÖSTERGÖTLAND	2009	42.0024297826266	25.337473721285	0.00063743782923017	0.521003929520152	0.519593055645611	0.731228478674933	0.0045669328207799	0.000463850247781264	0.00129575542351387	0.0124813020485201	-0.0291005058387555	-0.0000431192906679145	40.3	1	0	425139.5	427106	427789.428571429	0.84834693080388
5	ÖSTERGÖTLAND	2010	42.3595336836485	25.4074569773991	0.000518227847510289	0.594346737301076	0.530210266332871	0.74500972907655	0.004484990218323	0.000502848461438325	0.00131343292786264	0.0127652795910959	-0.0156897551147068	0.0000421113746184032	40.5	1	0	428383	429642	427789.428571429	0.865313869705463
5	ÖSTERGÖTLAND	2011	42.6023367306457	25.6758807147549	0.000592532005442	0.565509022459702	0.540920886195162	0.75380670841748	0.00443121401594711	0.000506246178406183	0.00135451621930669	0.0129199548252829	-0.00076320381131012	-0.000109947814274536	40.9	1	0	430356.5	431075	427789.428571429	0.886081402716639
5	ÖSTERGÖTLAND	2012	42.4471798117184	26.1642516499209	0.000457887634836924	0.607869509854863	0.549877795124337	0.756451237888129	0.00451644483427612	0.000472987095260708	0.00123952289471223	0.0126984297044185	-0.0255808560424455	0.00000105367283509405	41.1	1	0	432420.5	433784	427789.428571429	0.903803030425359
5	ÖSTERGÖTLAND	2013	42.3971972545142	26.750455850498	0.000491062772278818	0.623874786473555	0.558818031841344	0.758366275187302	0.00421827915700611	0.000459256485996448	0.00120375372047564	0.0128683055969751	-0.0616294833135456	-0.000183109590201846	41.5	1	0	435789.5	437848	427789.428571429	0.92549430307743
5	ÖSTERGÖTLAND	2014	42.9038444316979	26.6245264658891	0.000534126112857438	0.638219627636898	0.567167328400719	0.759308948916872	0.00392409285289523	0.00048874977475897	0.00118063972991166	0.0124527078120148	-0.0216238507001449	0.0000240212532071071	41.9	1	0	439971	442105	427789.428571429	0.950482649268785
5	ÖSTERGÖTLAND	2015	43.0046312612268	27.3002498035183	0.000493416605834482	0.682240781917879	0.575407700882913	0.766969989675222	0.00381638635878903	0.000474313879216286	0.00117718662380845	0.0119580912655166	-0.012799187802095	-0.0000335586797242104	42.2	1	0	443844	445661	427789.428571429	0.972343750381535
5	ÖSTERGÖTLAND	2016	42.980021480533	27.8275336620165	0.000467842510843921	NA	0.581738947910293	0.774671298583214	0.00380553848068402	0.000401250909536503	0.00121260224867085	0.0116454119257641	-0.0384216225883165	0.000173965432312406	42.8	1	0	448869	452105	427789.428571429	0.99568
6	JÖNKÖPING	2003	41.4004147974851	24.2409834966498	0.000612208534674304	0.435498961805207	0.41530072735118	0.803957029967651	0.0058635014794712	0.00027255429836922	0.0020180477104631	0.0141579699126248	0.0181615557685788	0.0000621775289106896	31.3	0	0	328319.5	328659	336577.107142857	0.733359839234777
6	JÖNKÖPING	2004	41.7962368513657	24.6557542961952	0.00056537016547716	0.498905591409835	0.429131047396836	0.81026665808727	0.00562122232621523	0.000265912724450419	0.00201740114926123	0.0152164766262147	0.0347703971413864	0.000101209726251827	31.4	0	0	328988	329297	336577.107142857	0.752416970300239
6	JÖNKÖPING	2005	41.9917411944732	25.2226499758804	0.000551940814961842	0.542328650547551	0.443100411266081	0.810261556800338	0.00538437668232639	0.000331163554621501	0.00207523652898568	0.0153198629628025	0.0135470875186243	0.00031638228454639	31.5	0	0	329745.5	330179	336577.107142857	0.768970143646844
6	JÖNKÖPING	2006	41.5602746462059	25.6764559900434	0.000725388914243918	0.520806546377268	0.453815327230766	0.821358545881824	0.0053974467935326	0.000300979671128344	0.00205814191818847	0.0151526900010989	0.0117244525704336	-0.000106847363774421	31.6	0	0	330857	331539	336577.107142857	0.786656456950722
6	JÖNKÖPING	2007	42.0453596741155	25.8891607437003	0.000351806692746468	0.542632281985647	0.464703081105983	0.832515046284472	0.00506129379829867	0.000342605837471825	0.00202598883206135	0.0148044885507912	-0.00864478376028899	-0.0000690568174194217	31.8	0	0	332569	333610	336577.107142857	0.811829463573145
6	JÖNKÖPING	2008	42.3134915393843	26.6660530019138	0.000565137307434695	0.561949189719017	0.475294615414634	0.824797342320215	0.00483084813466297	0.000336043320448355	0.00181207886094624	0.0143664365168527	0.0278877006138671	-0.0000827574102578721	31.9	0	0	334432	335246	336577.107142857	0.83537251834181
6	JÖNKÖPING	2009	42.5420476257161	27.3694468946807	0.000610757980446807	0.624357197035894	0.486700933097949	0.785595905322153	0.00419986052216809	0.000360838838332306	0.00182285670144399	0.014324930190448	0.0594418960385639	0.0000976623900700857	32	0	0	335648.5	336044	336577.107142857	0.849573850678094
6	JÖNKÖPING	2010	42.2684571221738	27.3632003474454	0.000502297490890285	0.645210332885217	0.498015825295173	0.802212245362444	0.00486680455286813	0.000376641439611947	0.00177909371620403	0.0140374044472778	0.0375001944460749	0.000369767293387446	32.1	0	0	336454	336866	336577.107142857	0.866565327977574
6	JÖNKÖPING	2011	42.5255879287972	27.7216514450086	0.000506838616360217	0.614438479562927	0.509985947562542	0.81276220468579	0.00465920406299355	0.000246428299882711	0.00187000750365536	0.0143685723553533	0.0165089824566849	0.000368274027574389	32.4	0	0	337385.5	337896	336577.107142857	0.887362895987481
6	JÖNKÖPING	2012	42.5608728135136	27.8638858262247	0.000759234148402211	0.619324745103911	0.520814857089921	0.811458640412574	0.00455668128641568	0.000258818558949649	0.00188445409632468	0.0146418979505494	0.0361145848051123	-0.000152522810888289	32.4	0	0	338499	339116	336577.107142857	0.905110153561118
6	JÖNKÖPING	2013	42.9993165249523	27.0857176887185	0.000558579561573842	0.676822341178046	0.530498794159766	0.80732953347244	0.0041826919323557	0.000260048557711097	0.00196619775577445	0.0147023144161338	0.0654517035319202	-0.000101762970373676	32.7	0	0	340148.5	341235	336577.107142857	0.926832797168334
6	JÖNKÖPING	2014	43.1124394732837	27.4182574900317	0.000583530153191253	0.662837788915576	0.538580664260077	0.808289724647295	0.00385936405040382	0.000316598831041124	0.00181614652481689	0.014074732080785	0.0334732466448102	0.000402522524603821	33	0	0	342741.5	344262	336577.107142857	0.951857282700155
6	JÖNKÖPING	2015	43.1608959581864	27.4863277364143	0.000595341309750881	0.711151227408345	0.5475692022807	0.813370573953616	0.00383492620066415	0.000370502435406824	0.0016439787954125	0.0137528020345835	0.0100086029003492	0.000132444955566968	33.3	0	0	346020	347837	336577.107142857	0.973750000382086
6	JÖNKÖPING	2016	43.529655597161	27.5865588459203	0.000533871582472454	NA	0.554341483890085	0.82032460576156	0.00348343307783316	0.000341260207774356	0.00155635861590831	0.0127850729127074	0.0184740611647456	0.000194460540481112	33.8	0	0	350271.5	352735	336577.107142857	0.99712
7	KRONOBERG	2003	41.7541859622669	23.8692162877484	0.000310370610724715	0.389983089496077	0.435104602924529	0.791695226684569	0.00563442679722132	0.000304560908804802	0.00149009489627031	0.0123961212307403	-0.00484652186809598	-0.000286330666399159	21	0	0	177207.5	177448	183420.214285714	0.733359839234777
7	KRONOBERG	2004	42.2153983749633	24.1525121738266	0.000253000160233435	0.426920693534343	0.449456054693637	0.80109257209077	0.00523702581280776	0.000343122634659478	0.00142488689720422	0.0124905690747561	0.022941399200711	0.000165877348337951	21.1	0	0	177865.5	178285	183420.214285714	0.752416970300239
7	KRONOBERG	2005	41.9090645395397	24.6503613403454	0.000683994528043776	0.464857928779083	0.463344937553155	0.8017225188558	0.00536541762287937	0.000348760402879445	0.00134044706670177	0.0127961778814079	0.0195944474797187	-0.000296118337883455	21.1	0	0	178364	178443	183420.214285714	0.768970143646844
7	KRONOBERG	2006	42.0782438551838	25.0037600557518	0.000592053083702901	0.498169382514491	0.471735849979216	0.812696604711918	0.00477098301410371	0.000336528798612304	0.00130030597184837	0.011803878929017	0.0594584590951897	-0.0000119467428028042	21.2	0	0	179038	179635	183420.214285714	0.786656456950722
7	KRONOBERG	2007	42.6311050667187	25.5117438853934	0.00052159051815024	0.532174291860519	0.482143581879768	0.82054395025871	0.00504915808340131	0.00027406962240676	0.00144127171331056	0.01133233323925	0.0580581380116385	-0.000646239467593457	21.3	0	0	180218	180787	183420.214285714	0.811829463573145
7	KRONOBERG	2008	42.6664194740852	25.7938731668296	0.000490355425038981	0.565259834393763	0.491844883581529	0.815364908548779	0.00495924296156223	0.000348969415292168	0.00128189805615787	0.0120583342081914	0.0170129328376376	-0.000266250234901566	21.5	0	0	181501	182224	183420.214285714	0.83537251834181
7	KRONOBERG	2009	42.8118393259759	25.7219040768715	0.000470728616742065	0.571422504533127	0.501236655731004	0.77756383649666	0.0048705138027014	0.000302815740748062	0.00136429786846301	0.0121590843730228	0.0744961209193207	0.0000663459331557981	21.6	0	0	182695.5	183162	183420.214285714	0.849573850678094
7	KRONOBERG	2010	42.8474101760916	25.6935954901895	0.000517546177376695	0.577895243599065	0.510629319764833	0.788648206608305	0.00447271571220335	0.000325284642608033	0.00132409413677387	0.0132928522246082	0.0684812587931702	-0.000325801578902718	21.7	0	0	183558.5	183940	183420.214285714	0.866565327977574
7	KRONOBERG	2011	43.3588957001371	25.9201689433476	0.000548007639552044	0.594376093824544	0.521339799677961	0.796954566742012	0.00385424579880053	0.000324705030246188	0.00135746766525097	0.0139401276774881	0.0541578068509025	0.000223850790562863	21.9	0	0	184304	184654	183420.214285714	0.887362895987481
7	KRONOBERG	2012	43.1047143908525	26.81501077728	0.000593752108494703	0.633662920404346	0.530231029069425	0.793415768932042	0.00427267017384668	0.000442688218951244	0.00126963441346479	0.013671101780417	0.037447839422633	-0.000510072451115895	22	0	0	185262.5	185887	183420.214285714	0.905110153561118
7	KRONOBERG	2013	43.1437763748781	26.0628041733412	0.000562960421201626	0.68136373368486	0.539153698397039	0.788394406044364	0.00406439475127702	0.000309073392500521	0.00134382063938811	0.013739743787882	0.111991898936616	-0.0000777899163060258	22.2	0	0	186514	187156	183420.214285714	0.926832797168334
7	KRONOBERG	2014	43.8400724906228	26.3637066464884	0.00054217972194685	0.699802675875453	0.54669316650134	0.787695420259868	0.00372855165838637	0.000399080204126609	0.00124386055277824	0.0134195517990884	0.0791912152508729	-0.00032098452396645	22.5	0	0	188129.5	189128	183420.214285714	0.951857282700155
7	KRONOBERG	2015	43.5321049374811	27.2293026647164	0.00051516043567854	0.735886422235072	0.555152973221798	0.788577341653335	0.00396372051973166	0.000316879430151201	0.00130711046630358	0.0134534635599433	0.0344893030932951	-0.000339141045268332	22.7	0	0	190232	191369	183420.214285714	0.973750000382086
7	KRONOBERG	2016	43.885553035517	27.6037198195453	0.000642510350116325	NA	0.561586442637336	0.795054379443044	0.00316396067099924	0.00008370083079407	0.00117796034298455	0.0134787232850921	0.0310316070510339	-0.00017177731635265	23.1	0	0	192993	194628	183420.214285714	0.99712
8	KALMAR	2003	41.0928146862494	25.5877081787531	0.000238550126410268	0.441746998086798	0.406841054550046	0.763919645567416	0.00608876969301985	0.000379530783225173	0.00188252044284701	0.0135686839975897	0.0253750688901491	0.000119409035345575	20.9	0	0	234751.5	234886	234550.178571429	0.730182574206
8	KALMAR	2004	41.2592540041208	26.2250777589178	0.00037496191793021	0.436194399299067	0.420321462862577	0.768010655579779	0.00585952075086787	0.000465408319742385	0.00189511524572899	0.0140510502609715	0.071928566075357	-0.000278761300138597	20.9	0	0	234690.5	234496	234550.178571429	0.749157140679234
8	KALMAR	2005	41.1370029379117	25.0603869113661	0.000435484284140687	0.407466886831732	0.434305745855011	0.76568246603806	0.00577922589223014	0.000405577816111845	0.00170223226817067	0.0138564162383561	0.0766995347809072	0.00014685732837838	20.9	0	0	234222	233944	234550.178571429	0.765638597774177
8	KALMAR	2006	41.4299634364901	25.6534172682541	0.000410506398127065	0.453610833219978	0.445697349756568	0.778076125041064	0.00614687986439089	0.000349033819309209	0.00155347133043424	0.0128416672441065	0.0959614143640479	-0.000236652194089582	20.8	0	0	233857.5	233776	234550.178571429	0.783248285522983
8	KALMAR	2007	41.5041504311698	26.324551506747	0.000380655840073223	0.494755271227106	0.45842245453545	0.794855194296011	0.00560427758281003	0.000423783086854022	0.00159480143549394	0.0125849896538023	0.0727732960295668	0.0000849890794910602	20.8	0	0	233807	233834	234550.178571429	0.808312230659718
8	KALMAR	2008	41.8368437610174	26.1491465647751	0.000231149046189144	0.495833297384316	0.469350697089674	0.792268316164783	0.0053995072623922	0.000404329063015135	0.00178634089121774	0.0132916097562069	0.0917931861810573	0.000111315862414418	20.8	0	0	233615.5	233397	234550.178571429	0.831753285672486
8	KALMAR	2009	41.8090926345249	26.2484753558846	0.000531006042334885	0.529680538386678	0.481003397469819	0.762126973768265	0.00522003828168533	0.000342535721199449	0.00162777391222889	0.0142650745689392	0.0699344797404393	0.000616438609132131	20.8	0	0	233519	233639	234550.178571429	0.845893091055451
8	KALMAR	2010	42.2175389478825	26.4563395572846	0.000402416209667407	0.538589233377333	0.492155900193288	0.781610978489232	0.00478157157794765	0.000445823834119969	0.00151621792372898	0.0149304965310181	0.088791025134384	-0.0000131178724608327	20.8	0	0	233589	233536	234550.178571429	0.86281095316124
8	KALMAR	2011	42.0832427287446	27.0601340849232	0.000390033988676156	0.53801217011237	0.504120036960785	0.789924028323914	0.0046759979930541	0.000401091542947044	0.0018949309289999	0.0155041604156603	0.0882292538908231	-0.000129958249570128	20.9	0	0	233313	233090	234550.178571429	0.883518416174955
8	KALMAR	2012	42.0475720353555	26.9225024738253	0.00042431996296844	0.588518627530811	0.514192931493912	0.787434851219906	0.00439451905914289	0.000466679093027903	0.00176531287020838	0.0157854075674746	0.0939066085618876	0.000325912561631225	20.9	0	0	233314.5	233548	234550.178571429	0.901188784153841
8	KALMAR	2013	42.5633442577808	27.5885367160165	0.000402213027423227	0.654026839915422	0.524769985260376	0.78838440022338	0.00375716577234941	0.000465672213875323	0.00163563506219376	0.0154417062181537	0.115715274060122	0.000305454707535846	21	0	0	233707	233874	234550.178571429	0.922817314895621
8	KALMAR	2014	42.6478764250032	27.4844244559124	0.000391953868733797	0.725763880588824	0.533844854313199	0.787714732340707	0.00360270378898506	0.000471402781264546	0.0016872377616403	0.0149984245301145	0.0956431611891801	0.000134195317964991	21.1	0	0	234721.5	235598	234550.178571429	0.947733382406044
8	KALMAR	2015	42.6123613864882	27.9464721357861	0.000371921609068125	0.763804787101075	0.542244798906638	0.791212705477154	0.00347456745116268	0.000375710819458279	0.00165411354057282	0.01440509255172	0.10046108745572	-0.000462623325817368	21.3	0	0	236609	237679	234550.178571429	0.969531250380431
8	KALMAR	2016	42.517939099204	28.3307694417497	0.000462527944396641	NA	0.545285705497102	0.789568725286207	0.00361486401329393	0.000320409642673837	0.00160658580073973	0.0136488286012934	0.104481558951889	-0.000489781949360557	21.7	0	0	239985.5	242301	234550.178571429	0.9928
10	BLEKINGE	2003	41.390806492902	26.2780153473999	0.000633831947798935	0.358367156835184	0.432968086585268	0.75072012680786	0.00612546540576921	0.000362553666496058	0.00154840708403165	0.00901616645099684	0.0639933591562141	-0.000192408819283174	50.9	0	0	149882	149889	152494.214285714	0.735478015920629
10	BLEKINGE	2004	42.0248329871904	26.2378571499825	0.000812745447459671	0.376914248463148	0.445981022853449	0.760110648807887	0.0056313113284969	0.000485681399161579	0.00157223105210775	0.0093103831587784	0.0339913713776312	-0.000315885878006239	51	0	0	150108.5	150335	152494.214285714	0.754590190047576
10	BLEKINGE	2005	41.7292864239045	27.1573421128589	0.000803919940204302	0.385584889082719	0.458235655844972	0.759479516104532	0.00558004620005878	0.000433847460612293	0.00178815026054756	0.00863524505677169	0.0251787716420111	0.000192562762206028	51.1	0	0	150512.5	150696	152494.214285714	0.771191174228623
10	BLEKINGE	2006	41.5619960701145	27.4662929026984	0.000880409887069228	0.397743419371326	0.465940479104308	0.772885999226921	0.00539118492959722	0.000411711387887926	0.0016233341891236	0.00908570800298326	0.0711611619472379	-0.00000855506821273444	51.4	0	0	151066	151436	152494.214285714	0.788928571235881
10	BLEKINGE	2007	41.8263189973894	28.0706229274533	0.000824149560068965	0.418017002380364	0.47741801902486	0.779621066945703	0.00494809554924705	0.000477530340338013	0.00151771324425524	0.0082507929026507	0.109216347833069	-0.00060266635361883	51.5	0	0	151671.5	151900	152494.214285714	0.814174285515429
10	BLEKINGE	2008	41.7037731190848	28.0821496639571	0.000821941227914439	0.435384920688167	0.48774598110284	0.768545693804252	0.00452571970570748	0.000422397320773131	0.00176216720854938	0.0088469097271809	0.105597903446451	-0.000300636815672162	51.7	0	0	152079	152259	152494.214285714	0.83778534012136
10	BLEKINGE	2009	41.5859675223928	29.3656150328286	0.000754442188407176	0.456573112632754	0.497318602428549	0.733390732522918	0.0048771082331663	0.000421350939033252	0.0017954735523924	0.00922601767350667	0.103608077233574	-0.000103159016641374	51.8	0	0	152430.5	152591	152494.214285714	0.852027690426522
10	BLEKINGE	2010	42.3793716456325	29.0467828242189	0.000719389173192943	0.478869064773282	0.508596110445372	0.743736021570303	0.0045877694404577	0.000509904727639711	0.00184710221868627	0.00960976136220807	0.0419930986408588	-0.000146454184875244	52	0	0	152907.5	153227	152494.214285714	0.869068244521797
10	BLEKINGE	2011	42.2499380423423	27.4887288105186	0.000613959746447688	0.495417256178732	0.523204479125631	0.754845978727247	0.0044474756540196	0.000440639682386776	0.00186768578886282	0.0104091948593757	0.0798144071032993	-0.000042257526921885	52.2	0	0	153104.5	152979	152494.214285714	0.889925882529164
10	BLEKINGE	2012	42.0842675036804	28.0697898986754	0.000648584905660377	0.492882383476362	0.533378397259624	0.759194313890827	0.00475595006321395	0.000474222878760058	0.00215823428079975	0.0112189264821914	0.0806936236092852	0.000497728077438753	51.9	0	0	152640	152315	152494.214285714	0.907724399832636
10	BLEKINGE	2013	42.6416375444472	28.3699935683888	0.000734281780633318	0.525142496319556	0.543429827979703	0.761152905667115	0.00450423937666581	0.000410812503927882	0.00202330067685333	0.0118510027350056	0.0324340531344802	-0.000459431220119599	52.1	0	0	152530	152757	152494.214285714	0.929509785350142
10	BLEKINGE	2014	42.7035299648669	29.5253374704375	0.000742908159607953	0.521913952089546	0.551840040818453	0.762803215185028	0.00425781589387195	0.000357863707741506	0.00189310914066772	0.011380493096067	0.019268983801453	-0.0000062358221061265	52.6	0	0	153451	154157	152494.214285714	0.954606549562896
10	BLEKINGE	2015	42.6130668650217	29.7511100386436	0.00079255385983395	0.614744606939143	0.560140582577344	0.761196001986593	0.00388267795358964	0.00033760606209225	0.00175666274846802	0.0103486973323977	0.0450754149248951	0.00024744992451764	53.3	0	0	155194.5	156253	152494.214285714	0.97656250038319
10	BLEKINGE	2016	42.5042317473057	30.2401253578999	0.000699116253499554	NA	0.567107665345198	0.771592122794329	0.00363979249103415	0.000462284801536552	0.00169614174931162	0.0102315234563159	0.0800497271683227	-0.000328878711057246	54.1	0	0	157341.5	158453	152494.214285714	1
12	SKÅNE	2003	41.2329607925954	24.9067509388773	0.000342074661058847	0.404465812687927	0.473167646711688	0.707914123010192	0.00601142192521741	0.000492958263758528	0.00142156622837813	0.0116545724532955	-0.0216365785020045	0.0000582591692841472	104.5	1	0	1148872	1152697	1226690	0.733359839234777
12	SKÅNE	2004	41.463503000745	24.9440038106667	0.000401964525982252	0.450440621885562	0.48577655863562	0.714791881052774	0.00569441011178566	0.000534894162129021	0.00145118486209493	0.0118516465057098	-0.0182566151715022	0.0000398938784647584	105.2	1	0	1156818.5	1160919	1226690	0.752416970300239
12	SKÅNE	2005	41.5120473611206	25.2563088768826	0.000411078346898633	0.470666883852594	0.498047211460186	0.715248553842135	0.00551107885812545	0.000548533093162919	0.00150253071994589	0.0122811353794454	-0.0208935804187291	-0.00013907951774067	106	1	0	1165228	1169464	1226690	0.768970143646844
12	SKÅNE	2006	41.8439940149087	25.8678296351018	0.000415468159973084	0.475753653537828	0.505190759344567	0.728164179252994	0.00530593808972255	0.000515157106836612	0.0015898794568437	0.0122747424863783	-0.0233803309509426	-0.00000966057138163112	107.3	1	0	1176985.5	1184500	1226690	0.786656456950722
12	SKÅNE	2007	41.694389531535	25.6566410621019	0.000388442534205805	0.513523020470377	0.515368662232589	0.736805981591497	0.00535540127748034	0.000512139478343907	0.00153138583885054	0.0118880129401908	-0.0250203943199594	0.000064044852328804	108.7	1	0	1191939.5	1199357	1226690	0.811829463573145
12	SKÅNE	2008	41.8851051688226	25.7342800290705	0.000318120570181416	0.53706844119589	0.524350031495241	0.728896573881169	0.00519437079422795	0.000485940461101862	0.00154141811521426	0.0119757028905311	-0.0270611001511156	0.0000177471437168841	110.1	1	0	1207089.5	1214758	1226690	0.83537251834181
12	SKÅNE	2009	42.3018817149966	26.1153193182174	0.000395740879664928	0.569575543430828	0.533548223682381	0.700758135972567	0.00472427613196024	0.000524534904196057	0.0014917098593699	0.0118867122599918	-0.0301646501027051	-0.000170133362698111	111.6	1	0	1223022.5	1231062	1226690	0.849573850678094
12	SKÅNE	2010	42.2155083426881	26.0759220589126	0.00036613472060405	0.591857138169962	0.542801771513102	0.712849688093845	0.00481988818874643	0.000552211468316448	0.00152085259067323	0.0122094032897028	-0.016514652492809	0.00000462003248380416	112.7	1	0	1237249.5	1243329	1226690	0.866565327977574
12	SKÅNE	2011	42.514163806352	26.2844984750155	0.000410204477317775	0.606571572226603	0.553965414022694	0.721075883463204	0.0046758644449256	0.000588893390654497	0.0014295927977934	0.0121085608345864	-0.00764464943707566	-0.00013752277511675	114.2	1	0	1248158	1252933	1226690	0.887362895987481
12	SKÅNE	2012	42.2710322818746	26.4615639083223	0.000394279136910251	0.63978512535499	0.563103386855171	0.722857828651929	0.00430284657997908	0.000563546043090684	0.00147526975768261	0.0119084426603839	-0.00223168234968796	-0.000134401432660802	115.1	1	0	1257992	1263088	1226690	0.905110153561118
12	SKÅNE	2013	42.4522290140472	25.9221698779983	0.00036812828837294	0.687845909243674	0.572413143567728	0.723161570127126	0.00404879432901388	0.000605242724194208	0.0014210510902715	0.0115301621331919	-0.0123688905609853	0.0000404258596922169	116.2	1	0	1268579.5	1274069	1226690	0.926832797168334
12	SKÅNE	2014	42.7904262537877	25.7430901671172	0.000373014361833295	0.705982624494897	0.580495193241622	0.725235417364444	0.00395976330089288	0.000545656886554286	0.00142619297406551	0.010816757059953	-0.0141306924982345	-0.0000230351438136878	117.5	1	0	1281452	1288908	1226690	0.951857282700155
12	SKÅNE	2015	42.927612535496	26.3725803682065	0.000328665790481731	0.75355010767383	0.58910289198872	0.732158139390101	0.00368581858777366	0.000541030867066896	0.00125321033857566	0.0101018664079224	-0.00992428477021434	0.000045963665417259	118.9	1	0	1296149.5	1303627	1226690	0.973750000382086
12	SKÅNE	2016	42.9632770921989	26.7593928288231	0.000370589076829888	NA	0.5953861385717	0.739472173386745	0.00351564321336726	0.000395562551107531	0.0011932406352855	0.00989948461250247	-0.0115756951801629	0.0000231962811023667	120.8	1	0	1314124	1324565	1226690	0.99712
13	HALLAND	2003	42.0016695957883	23.7792732087612	0.000342919603213442	0.436555236820447	0.455112536878929	0.779596352686393	0.00521704169609404	0.000302312774151804	0.00127459024598517	0.0145663449692167	-0.015288742202614	-0.000103915971965352	51.5	0	0	279949	281322	297049	0.730712118377463
13	HALLAND	2004	42.3835120577566	22.9772520386774	0.000385770381682631	0.468870227520474	0.469173121849805	0.792978287637843	0.00477180809783958	0.000428232020622295	0.00118119112584766	0.0148624791752678	0.000354387800754807	-0.0000299591544593025	52	0	0	282551.5	283788	297049	0.749700445616068
13	HALLAND	2005	42.1716625279696	23.2634133241903	0.000516084637880612	0.53120687049914	0.482744086969078	0.794854128861645	0.0053065375541081	0.000311285292889015	0.00130699053490337	0.0148011438790886	0.00783848224063632	-0.00025710160167014	52.3	0	0	284837	285868	297049	0.766193855419621
13	HALLAND	2006	42.6627709827222	23.5234107188437	0.000515043265374302	0.499788771575949	0.49377223138616	0.80872454719289	0.00483367126993528	0.000397368379693119	0.0013642444179842	0.0144196980565001	0.0000201397032597583	-0.000473451941762015	52.9	0	0	287354.5	288859	297049	0.783816314094273
13	HALLAND	2007	42.5024848161673	24.6315993685615	0.000413609831505695	0.513639731868032	0.505937658236105	0.82225416127291	0.00451678445128114	0.000398598386393584	0.00147894352418813	0.0140923163734229	0.0247345124985117	-0.0000860526230928582	53.4	0	0	290128.5	291393	297049	0.808898436145289
13	HALLAND	2008	42.8583612122691	25.6057752987371	0.000475242920931886	0.530182018928568	0.517170223783995	0.81945090128446	0.00445479406882294	0.000397154385494006	0.00141031062990036	0.01427108291584	0.0203470228710856	0.0000519161057666584	53.8	0	0	292482	293572	297049	0.832356491117373
13	HALLAND	2009	42.9315516428245	26.1606941081468	0.000376015623279771	0.534655827057697	0.528089653007721	0.790753503506423	0.00442881901206754	0.000446612868684778	0.00139294000532721	0.0148890725354451	-0.0127106424642704	-0.0000801411754838832	54.3	0	0	295200.5	296825	297049	0.846506550992558
13	HALLAND	2010	43.0828110161865	25.8930690547564	0.000415887576197144	0.54687781453179	0.539567312977728	0.804551953033136	0.00408551090235264	0.000437054256952649	0.00157512260903641	0.0141024818583377	-0.0015417738636998	0.0000211002785212577	54.8	0	0	298157.5	299484	297049	0.863436682297296
13	HALLAND	2011	42.8834678523334	26.5430689979201	0.000389202782966224	0.551641196517385	0.551608363018726	0.814885894043665	0.00418490177216035	0.000422491436617066	0.00158086378010699	0.0144303059232801	-0.0159346439830799	-0.0000632946982784821	55.6	0	0	300614.5	301724	297049	0.884159162810375
13	HALLAND	2012	43.1405221098676	26.6227256523781	0.000356530953819338	0.566078154982563	0.562815489288048	0.817430272509501	0.00414356116905555	0.000446557971386389	0.00144558993547866	0.0136862734979223	-0.0192965938742162	0.0000175532488512209	56	0	0	302919	304116	297049	0.901842345721721
13	HALLAND	2013	43.3232905604486	26.9458508676089	0.000340445590902246	0.611437625568265	0.573082374307431	0.814062817178704	0.00388918968665176	0.00045571510759773	0.00141820993029155	0.0134825465848211	0.00365490284050196	-0.000116544408962249	56.5	0	0	305482	306840	297049	0.923486561941073
13	HALLAND	2014	43.409083098983	27.1151434740737	0.00039838121195338	0.639400839471296	0.582692264109052	0.813888642825788	0.00375485666468104	0.00042923413203121	0.00135155041972939	0.013428777934827	-0.0125995643671786	0.000058632257471547	57.2	0	0	308749.5	310665	297049	0.948420699121729
13	HALLAND	2015	43.7198049884551	27.0863940170106	0.000415720635732788	0.683950014964567	0.592065154830472	0.817934135886878	0.00371425368378435	0.000445255480343371	0.00151932265293559	0.0130069137188191	0.00769655083510656	0.000165731290906468	58	0	0	312710	314784	297049	0.970234375380707
13	HALLAND	2016	43.4762334951654	27.3725996049026	0.000384190860981167	NA	0.599308571674096	0.823722304054845	0.00348494999126589	0.000498391993104059	0.00141776751172008	0.0128102136856691	-0.00346910473744089	-0.000266723411806835	59	0	0	317550.5	320333	297049	0.99352
14	VÄSTRA GÖTALAND	2003	41.1206294336556	25.0031348218723	0.000431989589910893	0.434563337968282	0.462793404473475	0.752098891428831	0.00565784799584375	0.000385471124897862	0.00176887791181828	0.0131851524368524	-0.0136004380877637	-0.0000742596041264365	63.2	1	0	1511610.5	1514992	1573958.14285714	0.734948471749166
14	VÄSTRA GÖTALAND	2004	41.4726374236236	25.2278306541807	0.000421480350948248	0.481156544569313	0.475835525634507	0.759565149188954	0.0055145081840867	0.000447573519513948	0.00177912884921889	0.0135345658521207	-0.0128724565281431	0.000022970622905516	63.5	1	0	1518457.5	1521895	1573958.14285714	0.754046885110742
14	VÄSTRA GÖTALAND	2005	41.426626776103	24.9899552852839	0.000536982805731882	0.498210512194738	0.488772311180882	0.75972349361609	0.00538584485703364	0.00045040947115197	0.00183585308729261	0.0135606573872545	-0.0110682984521588	0.000114244600207924	63.8	1	0	1525188.5	1528455	1573958.14285714	0.770635916583178
14	VÄSTRA GÖTALAND	2006	41.6291775748679	25.5005642205762	0.000495650665411018	0.519702570261537	0.498166424148874	0.771728235321816	0.00508063153025639	0.000420816047012846	0.00185368263380476	0.0135583169574555	-0.0153010473285917	-0.000051562539615635	64.2	1	0	1533338	1538284	1573958.14285714	0.788360542664591
14	VÄSTRA GÖTALAND	2007	41.7415602457526	25.8082235132635	0.000456966256120836	0.542771514858105	0.509491206379953	0.784367483828713	0.00501965662936194	0.000397338598717926	0.00181760961135722	0.0131425902191962	-0.00564684614895583	0.0000153375022494129	64.6	1	0	1542783.5	1547298	1573958.14285714	0.813588080029858
14	VÄSTRA GÖTALAND	2008	41.8165707235097	26.1283505200493	0.000390931169708566	0.553895869203911	0.519667950171345	0.780748533418245	0.00488892339720338	0.000438741935679691	0.0018174236229043	0.0130567806317605	-0.0092567876782681	-0.0000779186421099864	65	1	0	1552703	1558130	1573958.14285714	0.837182134676473
14	VÄSTRA GÖTALAND	2009	42.2141917037885	26.7661957826573	0.000411816709590885	0.589831846086112	0.529715509504943	0.747143623329627	0.0045477570550451	0.000407382598981814	0.00166792063736142	0.0128693514443504	-0.00124747169014938	-0.0000668775968343249	65.5	1	0	1563802.5	1569458	1573958.14285714	0.851414230489415
14	VÄSTRA GÖTALAND	2010	42.1221025202035	26.515063316989	0.000413997562367114	0.580894571161372	0.539738270043712	0.760564700261921	0.00449639754648253	0.000386418947447367	0.0017550219675667	0.0129539039995912	-0.00357893221332262	-0.0000704709292687067	66	1	0	1574888.5	1580297	1573958.14285714	0.868442515385741
14	VÄSTRA GÖTALAND	2011	42.4026984678598	26.5390355326876	0.00042512126047823	0.6034178251386	0.550350526037534	0.770629628799755	0.00427117454781334	0.000401465170248924	0.00173583961276981	0.0131334621080742	-0.00423858434451319	-0.0000714215557962028	66.8	1	0	1585430	1590604	1573958.14285714	0.889285135893744
14	VÄSTRA GÖTALAND	2012	42.3987072542878	27.0352138078879	0.000353494977895595	0.639613677819791	0.560267116716554	0.775285305007175	0.0041488410516107	0.000404130536951877	0.00175104007396776	0.0127349626767294	-0.0025796887138867	-0.0000663618263417876	67.2	1	0	1595496.5	1600447	1573958.14285714	0.907070838264757
14	VÄSTRA GÖTALAND	2013	42.5249838803472	26.2967357433551	0.000350186880369817	0.686205519571246	0.569834520456799	0.773621519337931	0.00393472253086236	0.000384336022039343	0.00161069308507276	0.0126865796820656	-0.0152895391226124	0.0000053538086089433	67.9	1	0	1607713	1615084	1573958.14285714	0.92884053830469
14	VÄSTRA GÖTALAND	2014	42.8050119343711	26.2122808290133	0.000370803590512109	0.726057466971294	0.578856270331474	0.774631957796323	0.00381444160602831	0.000415396534362993	0.00163025408504624	0.0122214115981623	-0.00853100976991783	0.0000486451507107355	68.6	1	0	1623501	1632012	1573958.14285714	0.953919232847211
14	VÄSTRA GÖTALAND	2015	42.8512843915878	26.7154724308906	0.000356642077668719	0.777554895145659	0.587660503639394	0.783116653312846	0.00369037396547976	0.000432501947099326	0.00203143359333623	0.0118383453790725	-0.0057323954700621	0.000105138670477012	69.3	1	0	1640300	1648682	1573958.14285714	0.975859375382914
14	VÄSTRA GÖTALAND	2016	42.8706517250531	26.9046224962031	0.000386097711633196	NA	0.594633510883203	0.793375207922078	0.00354533364257923	0.000453414996717842	0.0019036430211952	0.011068212217898	-0.0101172704217802	0.0000838927939638134	70.2	1	0	1660201.5	1671783	1573958.14285714	0.99928
17	VÄRMLAND	2003	40.6589601542894	25.2841346965326	0.00035466503350122	0.499585853781232	0.43595433980603	0.725577695406686	0.00675875741228671	0.000302444829931351	0.00110821900433087	0.0123189559064837	0.0168449072477443	0.000274130729145838	15.6	0	0	273497.5	273563	273872.785714286	0.730712118377463
17	VÄRMLAND	2004	41.1491081115711	25.5794344131064	0.00041306831162897	0.51015589704262	0.449097028203362	0.741725969892674	0.00634969661561008	0.000296524997033635	0.00135338998555818	0.0130929869002288	0.0227800043472399	-0.00000868293938510734	15.6	0	0	273562.5	273547	273872.785714286	0.749700445616068
17	VÄRMLAND	2005	40.9432280877363	26.4171147291115	0.000427921708614576	0.524759408748182	0.461598429728702	0.740604232654817	0.00583501481158797	0.000369260815629069	0.00138651353891439	0.013144392872775	0.0456878711227446	-0.0000302448929815347	15.5	0	0	273414.5	273288	273872.785714286	0.766193855419621
17	VÄRMLAND	2006	41.2112041506311	26.3575992432293	0.000497458753902399	0.529667772831517	0.470626944817627	0.753815030519174	0.00585756979738111	0.000383219377359743	0.00150108944293279	0.0126624740713931	0.0528872839610202	0.000131117891533805	15.5	0	0	273389.5	273489	273872.785714286	0.783816314094273
17	VÄRMLAND	2007	41.4162101483918	26.5490798827335	0.000485992987815462	0.544078129413031	0.482330386014483	0.763813080415818	0.00542804499553439	0.000398874819467035	0.00156533581303591	0.0124087524302196	0.0399544842736645	-0.000131869052258704	15.6	0	0	273666.5	273826	273872.785714286	0.808898436145289
17	VÄRMLAND	2008	41.2667704822125	26.3858117507967	0.000226603631871435	0.570831579353644	0.49313481878161	0.756268429230632	0.00513687108133294	0.000422395595822569	0.00146583337881274	0.0129034381663977	0.0480128176680381	-0.000174813737594148	15.5	0	0	273605.5	273374	273872.785714286	0.832356491117373
17	VÄRMLAND	2009	41.177690988374	26.818626324796	0.000632940337141341	0.569282295558459	0.502918325216573	0.722315021747715	0.00504444176597729	0.000394625122157813	0.00157032809811829	0.0133005783961452	0.0434735885107358	0.000312406849757363	15.5	0	0	273327.5	273257	273872.785714286	0.846506550992558
17	VÄRMLAND	2010	41.7869505135268	27.233256881604	0.000457396280819361	0.605939121372036	0.513633157574164	0.740256869431026	0.00480804292101356	0.000387851235086368	0.00161347951998755	0.0133021543189146	0.0367291148253415	0.00000906712507664498	15.5	0	0	273286	273265	273872.785714286	0.863436682297296
17	VÄRMLAND	2011	42.2299057357177	27.6863985717854	0.000483494345497001	0.623830588630362	0.525429524099963	0.751391707437969	0.00442386595560849	0.000328842029727253	0.00157822718343168	0.0133808015559418	0.0521335283959843	-0.000192981766164224	15.6	0	0	273012.5	272736	273872.785714286	0.884159162810375
17	VÄRMLAND	2012	42.0080746431394	27.7791992912788	0.000450695555152494	0.68013304979865	0.535345573039757	0.75438382870375	0.00452315279571601	0.000409898871510143	0.00151389258062025	0.0133654159929483	0.0431759600852715	-0.000173530273714251	15.5	0	0	272911.5	273080	273872.785714286	0.901842345721721
17	VÄRMLAND	2013	42.0819667542447	27.7638101972196	0.000526611238395811	0.707375831880722	0.544605023593571	0.750026475657599	0.00410839176675549	0.000387430855660821	0.00151052124023608	0.0135958360366144	0.0479965527505826	-0.000163657829975072	15.6	0	0	273446.5	273815	273872.785714286	0.923486561941073
17	VÄRMLAND	2014	42.6526817891448	28.2273663041352	0.000470381464782467	0.727971371098173	0.553841520511145	0.749945869790604	0.00380550550625498	0.000430757058275394	0.00145834754639238	0.0126436111840662	0.0769499550878265	-0.000580147410548015	15.7	0	0	274245.5	274691	273872.785714286	0.948420699121729
17	VÄRMLAND	2015	42.0883557245499	29.3142214923806	0.000457737396782033	0.738609197834579	0.56250578062442	0.757585964421939	0.0039900704668614	0.000368316354866767	0.00146394364253656	0.0127692420385679	0.0316511083595614	-0.000123061022459292	15.7	0	0	275267	275904	273872.785714286	0.970234375380707
17	VÄRMLAND	2016	42.3601173058685	28.8705232183732	0.000533167138891841	NA	0.568994999035631	0.763100807062636	0.00356865597774008	0.000416558156644278	0.00138979134809383	0.0126666992289883	0.0724596299636033	-0.000425275764228017	15.9	0	0	277586.5	279334	273872.785714286	0.99352
18	ÖREBRO	2003	40.8378370754777	26.1780394014121	0.000460405156537753	0.411228386739222	0.433617190145711	0.745600477865989	0.00609893527147925	0.000467965276635686	0.00202054890333857	0.0126976054038026	0.00256250952821091	0.0000489934536031522	32.1	1	0	273672	273935	280232.714285714	0.728064397520149
18	ÖREBRO	2004	41.0839621115027	26.0876768758335	0.000438063322053203	0.495743707369346	0.446432000478323	0.751826864523949	0.00611986459846881	0.000476431929895853	0.00207688707913868	0.012728512262912	0.0281936101637967	-0.0000209693313503179	32.1	1	0	273933	273920	280232.714285714	0.746983920931897
18	ÖREBRO	2005	41.2125606099881	25.9403680488527	0.000686082559817823	0.48905609952869	0.459598696109226	0.753488350734897	0.00561368964832307	0.000480370820568863	0.00204345359120026	0.0123831777886579	0.0322515650187611	-0.00000460279431824251	32.1	1	0	274019.5	274121	280232.714285714	0.763417567192398
18	ÖREBRO	2006	41.4420101613398	26.9339343575936	0.000560865772802016	0.532965154683975	0.468246395768293	0.765217400850357	0.00522411441243756	0.000449098205491542	0.00220657668780015	0.0122038746148267	0.0593887021434014	-0.0000102402351279673	32.2	1	0	274575.5	275030	280232.714285714	0.780976171237824
18	ÖREBRO	2007	41.7098824377831	27.6380315976528	0.000645970216418168	0.559608801255484	0.479061196029547	0.777738064746551	0.0053728444039431	0.000452312332066879	0.00230463947180517	0.0129386744544606	0.035756045872688	-0.00033652868641515	32.3	1	0	275554.5	276067	280232.714285714	0.805967408717434
18	ÖREBRO	2008	41.6624217376361	28.0010453839591	0.000390029685592737	0.567131211661742	0.489124042413285	0.775430149632487	0.00524352598000226	0.000400222009715485	0.00222425359309983	0.0127873808188292	0.00888393225486084	-0.0001044272517009	32.5	1	0	276902	277732	280232.714285714	0.829340463892937
18	ÖREBRO	2009	41.3622578507432	27.7225081746982	0.000470704061888601	0.584852761261384	0.498908630311981	0.740385124830365	0.00514986788519032	0.000459137126750245	0.00211177027079872	0.0125826181475731	0.0270115004224181	-0.00021476653488911	32.6	1	0	278306.5	278882	280232.714285714	0.843439251307023
18	ÖREBRO	2010	41.9775460107137	28.0414458135524	0.000636730780925263	0.621926526048229	0.508686512266178	0.757351499100695	0.00464270569895621	0.000474996107820127	0.00214618386379272	0.0130655010504145	0.0143293160843783	0.0000366025771428302	32.8	1	0	279553	280230	280232.714285714	0.860308036617017
18	ÖREBRO	2011	41.8092242938497	28.2368381130364	0.000640772344265622	0.622812567600879	0.51900911370754	0.768953169906463	0.00460188338611914	0.000555292516365558	0.00207330985039744	0.0126866872333492	0.00529507869929091	0.000135257499443042	33.1	1	0	280911	281572	280232.714285714	0.880955429633271
18	ÖREBRO	2012	42.0115504163657	28.661406100129	0.000506483340948293	0.666256345776534	0.528867307408549	0.770726997663118	0.00405930885908348	0.000434025345023327	0.00201049767865284	0.01238595617174	0.02578534654306	0.00020164033201342	33.2	1	0	282339	283113	280232.714285714	0.898574537882323
18	ÖREBRO	2013	41.824718416594	28.583847908805	0.000569912824445742	0.687019751373064	0.538469958108082	0.770428209636739	0.00410165585803971	0.000390261554688111	0.00184425919830764	0.0122946702890952	0.0217680104232727	0.00034174240545326	33.6	1	0	284254	285395	280232.714285714	0.920140326713813
18	ÖREBRO	2014	42.6590480533134	28.6491153688357	0.000425464392640861	0.708113265571795	0.547244304298762	0.770023953080229	0.00379593758891774	0.00038448503643475	0.00180370867459388	0.0114721165248397	0.00621364679264502	-0.00053159895998578	33.9	1	0	286745.5	288150	280232.714285714	0.944984115543303
18	ÖREBRO	2015	42.432139932111	29.9231049056357	0.00041098113976467	0.764246228306399	0.555563366612282	0.776100946827548	0.00345153049382387	0.000441496690102646	0.00156748613275292	0.01115619621698	0.0256758906648002	-0.000308135268138665	34.2	1	0	289551	291012	280232.714285714	0.966718750379327
18	ÖREBRO	2016	42.4939424980456	29.4393151401635	0.000539356834043657	NA	0.562489154196124	0.782806720684845	0.00359151825618384	0.000466593337280416	0.00135863734439114	0.0113806862971219	0.0232563430624566	-0.000184050648010692	34.7	1	0	292941.5	294941	280232.714285714	0.98992
19	VÄSTMANLAND	2003	41.2361558248004	26.5299464746525	0.000408432985202011	0.429182133719223	0.443477072159061	0.742745336668738	0.00564805000016482	0.000416027156632363	0.00162481636093944	0.0125911496010048	-0.000619095409604142	0.000138698690112404	41.2	0	0	259528.5	260134	257129.892857143	0.742891634321109
19	VÄSTMANLAND	2004	41.2662968364758	24.2034927214705	0.000675444891756118	0.452736389590768	0.455622217265083	0.749525324783136	0.00506452185615923	0.000489932404455883	0.00151483689476001	0.0142561177020448	0.00791934701852881	-0.000209526341535815	41.3	0	0	260569	261005	257129.892857143	0.762196459163256
19	VÄSTMANLAND	2005	41.1779857585425	24.5949923747659	0.000574261595298712	0.471028257896294	0.466201264088327	0.747145112660977	0.00479744805572515	0.000456777165384226	0.00165384624219033	0.0145045588034284	0.0256827558248318	0.000408384854679256	41.4	0	0	261205	261391	257129.892857143	0.778964781264847
19	VÄSTMANLAND	2006	41.3796132983416	25.5629398330745	0.000771862921730425	0.503105413795385	0.479253784142885	0.757283047407612	0.00476883648354842	0.000446264520452845	0.00179774544399524	0.0141356405020647	0.0262739638010103	-0.00000636873884674038	48.3	0	0	261704.5	248489	257129.892857143	0.796880971233939
19	VÄSTMANLAND	2007	41.541917636041	25.8989753552798	0.000550545723425118	0.546977184633026	0.488117033918644	0.77210081796424	0.00499001807409262	0.000525568579852148	0.00193417596628455	0.0141789756792371	0.0373683292379923	0.000299381569925761	48.4	0	0	248844	249193	257129.892857143	0.822381162313425
19	VÄSTMANLAND	2008	41.6895484816809	26.4482124700812	0.000520875070117798	0.539822573336015	0.496435649418737	0.770751524614881	0.00515874681806351	0.00051744582266389	0.00173148212633614	0.0137819964491718	0.0219514592296051	0.000232517667252463	48.6	0	0	249580	249974	257129.892857143	0.846230216349783
19	VÄSTMANLAND	2009	41.9365445204225	26.4076984993591	0.000674197196696035	0.565285690644487	0.504085026868068	0.736476967476857	0.00436997214847244	0.000470632080150829	0.00187696106995892	0.0132719939959976	0.0185020992610845	-0.0000805066541766375	48.9	0	0	250668.5	251353	257129.892857143	0.860616129546021
19	VÄSTMANLAND	2010	42.3106207080248	26.5926541547495	0.000511794076281122	0.566237739445758	0.512219961996805	0.751298496619379	0.00435910082705197	0.00048459668687784	0.00182218430870335	0.0129729743858098	0.00585964364389469	-0.000453993977167888	49.1	0	0	252054.5	252756	257129.892857143	0.877828452426576
19	VÄSTMANLAND	2011	42.4517991383554	26.7553967912326	0.000536460582966982	0.571344767541457	0.5218725024832	0.762436692102909	0.00417751267855353	0.000447589861913936	0.00168551611864515	0.0133972531232814	-0.00196703276773746	-0.000169067825569136	49.7	0	0	253513.5	254257	257129.892857143	0.898896335425058
19	VÄSTMANLAND	2012	42.2132902341165	26.7415507370513	0.000638627147530707	0.584212292541366	0.530845613343588	0.763391588271552	0.00420138472675028	0.00037659301246508	0.00160124262152251	0.0130509482388838	-0.0129795839235243	0.0000918978454314545	50	0	0	255235	256224	257129.892857143	0.916874261782949
19	VÄSTMANLAND	2013	42.6516603705747	27.0397603607696	0.00059779243792566	0.630509972004042	0.539174639530464	0.764792396284649	0.00399061893470254	0.00042006378241562	0.00147205206556122	0.0131053385881585	-0.008904945736532	0.000271721651172896	50.6	0	0	257614.5	259054	257129.892857143	0.938879243986471
19	VÄSTMANLAND	2014	42.8515158290165	27.5436422620566	0.000568424044337075	0.656581983786593	0.54735495936162	0.76581450476759	0.0039972644151956	0.000436942953535719	0.00141156822518038	0.013151992086637	0.00899256096952428	-0.0000859009645809428	51.1	0	0	260369	261703	257129.892857143	0.96422898358249
19	VÄSTMANLAND	2015	42.8540158790794	28.1224843768115	0.000555178465159699	0.691585404184026	0.555821225827884	0.770295700167797	0.00375331001969586	0.000464630180085291	0.00132261574561255	0.0130030604636162	0.000607128898650444	-0.000325308199277674	51.6	0	0	262978.5	264276	257129.892857143	0.986406250387052
19	VÄSTMANLAND	2016	42.5925896774681	28.484946489158	0.000552727163344037	NA	0.561666372891286	0.777720553294677	0.00364082044782411	0.000384097623075275	0.00122906307843443	0.013552685302055	0.0183208148296785	-0.000177484805463424	52.3	0	0	265954	267629	257129.892857143	1.01008
20	DALARNA	2003	40.8572971867586	26.4634306534664	0.000332639129931737	0.432704243050978	0.418731376500267	0.755676324689217	0.00612679510085141	0.000422063357029684	0.00192808672673558	0.0145525152919778	0.0352208505105267	0.000197144078280476	9.8	0	0	276576	276520	277138	0.728593941691612
20	DALARNA	2004	41.2396663310239	26.5085237748791	0.000336613809853012	0.468237311333168	0.432243075143172	0.770738133044714	0.00586174501330956	0.000415686317243785	0.00198948158027459	0.0147441980538841	0.0655217556548635	0.000567382524779225	9.8	0	0	276281	276042	277138	0.747527225868731
20	DALARNA	2005	41.1965487904057	26.3841579198872	0.000409556066594541	0.47786498861787	0.445371952792656	0.771270384388999	0.00578971300743196	0.000351770776829495	0.00189985052119262	0.0147687565717006	0.0734819638610062	-0.000316304630170794	9.8	0	0	275908.5	275755	277138	0.763972824837843
20	DALARNA	2006	41.5146991906537	26.8059853462297	0.000482344557213136	0.489678743197456	0.454708409784376	0.782421111104601	0.00566701499620939	0.000387148958645851	0.00179093830878477	0.0147967756030645	0.0943172824813061	-0.000277176898366704	9.8	0	0	275736.5	275711	277138	0.781544199809113
20	DALARNA	2007	41.6316106449702	27.2976841590804	0.000391776324739042	0.508219829915211	0.466512340154437	0.794136023151738	0.00525844504426444	0.000413946338780234	0.00180206421695556	0.0146291982988289	0.0888910554244475	0.000000747266693634785	9.8	0	0	275667.5	275618	277138	0.806553614203005
20	DALARNA	2008	41.9515991918505	28.447330860263	0.000373553161510968	0.547737199541817	0.476376060578952	0.790287989832245	0.0049720557047948	0.000359503548491133	0.00207710457034914	0.015249555261924	0.0829705239036187	-0.000338501476415454	9.8	0	0	275730.5	275867	277138	0.829943669337824
20	DALARNA	2009	41.8483699349489	27.9176067090332	0.000517812946409981	0.590762951385885	0.48600075366033	0.761870430216318	0.00538347341301525	0.000359270786238582	0.00198317591518124	0.0141266691421322	0.0638474389452455	-0.0000651779231873872	9.8	0	0	276161.5	276454	277138	0.84405271124413
20	DALARNA	2010	42.1563055534232	28.3128808890424	0.000433593368912078	0.605127842008293	0.495669263178215	0.77287336705468	0.0051801573158435	0.00036764984122114	0.00181438198052091	0.0147665046504644	0.0529969439284983	0.000502291075116124	9.8	0	0	276757	277047	277138	0.860933765753073
20	DALARNA	2011	42.4273932171008	27.8135536750964	0.000455186689763176	0.583276656569049	0.506430305758149	0.782325959363437	0.00515530380043073	0.000385532643845131	0.00203967438784827	0.0148088296405648	0.083650568728423	-0.000150445958160828	9.9	0	0	276809.5	276565	277138	0.881596176268691
20	DALARNA	2012	42.1166207180803	28.1837140477181	0.000419439578101638	0.591981773917516	0.515903639545856	0.786563633074025	0.00496768159156884	0.000410626191965718	0.00168157736582979	0.0135647031225206	0.0651156801102246	-0.000005628263192059	9.8	0	0	276559.5	276555	277138	0.899228099450203
20	DALARNA	2013	42.5827090278264	28.525491034248	0.000382751623083534	0.65378127793752	0.525465687500688	0.786819306321508	0.00465328516512563	0.000381823952725726	0.00172752407210402	0.014215092412698	0.0693493517937895	0.0000211827180665036	9.9	0	0	276942	277349	277138	0.920809573759265
20	DALARNA	2014	42.6242524431846	29.0419448012185	0.000348783482764882	0.674756354355049	0.532959886428137	0.789403697639981	0.00472419971916591	0.000362182392447611	0.00171344953625398	0.0128678193450399	0.0331325056247778	0.000462684845165651	10	0	0	278109.5	278903	277138	0.945671432258988
20	DALARNA	2015	42.5568589607813	29.0264936901418	0.000432237795087135	0.711365945997571	0.53955093372224	0.790085706244523	0.00426065024734012	0.00038701082257625	0.00166429613610674	0.0129061130893518	0.0162779836458569	0.000570809363972691	10	0	0	279938.5	281028	277138	0.967421875379603
20	DALARNA	2016	42.7617560542112	28.0571531518322	0.000381956785833647	NA	0.54496059921746	0.794396001437765	0.00412003771098843	0.000416853821819647	0.00144588974495811	0.0122249089342334	0.0446043697774954	-0.0000553756286701956	10.2	0	0	282754.5	284531	277138	0.99064
21	GÄVLEBORG	2003	40.2468891074282	25.7991403677253	0.000581356510561009	0.390880063820233	0.408102848713999	0.740718556425384	0.00604889445277169	0.00034423265773323	0.0014414702508399	0.0128403067230531	0.0364356243535084	-0.000215640418287033	15.2	0	1	276938.5	276866	277332.214285714	0.736537104263555
21	GÄVLEBORG	2004	40.7800639627895	26.2420396410187	0.000411951657111677	0.473323462974694	0.422725756099214	0.74891072625732	0.00610542407007148	0.000388175378026144	0.00145938990663991	0.0129959256711358	0.046538019279545	-0.0000317671948599219	15.2	0	1	276731.5	276599	277332.214285714	0.755676799921245
21	GÄVLEBORG	2005	40.6041902171598	27.0764773376291	0.000499442650954732	0.510910030814602	0.436310030594263	0.746400472625816	0.00578602895892656	0.00046563723310356	0.00119584739454463	0.0126066337317051	0.0470674026053501	0.0000281378406513655	15.2	0	1	276308	275994	277332.214285714	0.772301689519512
21	GÄVLEBORG	2006	40.726664862054	27.2769001413709	0.000536571129210316	0.517300315691581	0.446644742539233	0.763460960982904	0.00580850668140058	0.000384991734476955	0.00136692471194235	0.0123263860887361	0.0817754508966999	-0.0000895106855117733	15.1	0	1	275825.5	275653	277332.214285714	0.790064628378461
21	GÄVLEBORG	2007	40.952479038783	26.8125906056686	0.000420881529106135	0.543868726586268	0.458305509551978	0.778244450470446	0.00600300310580599	0.000380006208814137	0.00154319302755828	0.0130776231303423	0.0509542713573339	0.000048969324229986	15.1	0	1	275612	275556	277332.214285714	0.815346696486572
21	GÄVLEBORG	2008	41.1209137236268	26.8319550957825	0.000507726509489046	0.552611964648261	0.467479817675206	0.775841363559349	0.00562557575912786	0.000439924416497882	0.00141948219206872	0.0135721702277333	0.0538988441759187	0.000140780786215933	15.2	0	1	275739	275908	277332.214285714	0.838991751011135
21	GÄVLEBORG	2009	41.2687744980819	27.143264810154	0.000452774693879029	0.580803158357739	0.476449016713767	0.742506968184717	0.0052080381641313	0.000466799785011541	0.00153989936218643	0.013204797355137	0.0709927943820716	-0.00000585880053599608	15.2	0	1	276075.5	276220	277332.214285714	0.853254610300736
21	GÄVLEBORG	2010	41.4706199302158	27.7474855908722	0.000408874383296215	0.600596593263373	0.48681813629984	0.759483050100576	0.00497066431344232	0.000499184565424115	0.0015452741002822	0.0125582594276365	0.0630500807979999	0.0000130864424918165	15.2	0	1	276368.5	276508	277332.214285714	0.870319702793908
21	GÄVLEBORG	2011	41.7100166619605	27.7197685653163	0.00052111511396679	0.627572724172998	0.497440375679957	0.768761448676999	0.00437541435530471	0.000503498306818043	0.00145294572439129	0.0114861914680293	0.0613804976779662	-0.000131597311491372	15.2	0	1	276330.5	276130	277332.214285714	0.891207375800007
21	GÄVLEBORG	2012	41.6509308047358	28.431574464793	0.000426951493968406	0.665009989431775	0.506662463517515	0.769097728310167	0.00465789965793851	0.000443775552033825	0.00139444183659377	0.0122278207535481	0.0645979330984829	0.000200951931388804	15.2	0	1	276378	276637	277332.214285714	0.909031522968395
21	GÄVLEBORG	2013	42.0433907789986	27.955822808208	0.000587808915222087	0.721176451487029	0.514775730810879	0.767698476234018	0.00418581480030819	0.000498724045575091	0.00127805615644608	0.0120730827844053	0.0327399901099739	-0.0000460454269196608	15.3	0	1	277301	277970	277332.214285714	0.930848279441046
21	GÄVLEBORG	2014	41.8539801841206	28.3484129257098	0.000523367836178698	0.734515657298187	0.52198436041864	0.766125715340785	0.0040409718284908	0.00048209805755919	0.00110525380395268	0.0123305326290285	0.0213834814374465	-0.000286456518715505	15.5	0	1	278962.5	279991	277332.214285714	0.955981182994267
21	GÄVLEBORG	2015	41.8232841273006	28.7914314510631	0.00049485035226937	0.78150430938669	0.528968214356109	0.76935537465747	0.00385425715580723	0.00046326304371073	0.00120460424380026	0.0116711362175632	0.0434001935415438	0.0000620899862018298	15.6	0	1	280893	281815	277332.214285714	0.977968750383742
21	GÄVLEBORG	2016	42.3937983405226	29.0130009987119	0.000769807989406312	NA	0.535114966439171	0.776096035402504	0.00326232387397215	0.000552771752071993	0.00102942184356983	0.0109117976786808	0.0779827488166518	0.0000124177793484614	15.7	0	1	283187.5	284586	277332.214285714	1.00144
22	VÄSTERNORRLAND	2003	40.4011971068002	27.3639223121428	0.000585567601322646	0.446109008609729	0.426325853055995	0.764843370629932	0.00670621756800394	0.000327557114343679	0.00153425951219988	0.0152379772302369	0.0309501020073952	-0.000315856121980318	11.3	0	1	244207.5	244105	243331.142857143	0.73759619260648
22	VÄSTERNORRLAND	2004	40.7691013149404	27.1945980054803	0.000614378924345379	0.517946796553016	0.439782418864698	0.775821450012148	0.00590953440418806	0.000358649572634813	0.00157204038797291	0.0143586212520535	0.0147641155118947	0.00000690197572522644	11.3	0	1	244149	244195	243331.142857143	0.756763409794913
22	VÄSTERNORRLAND	2005	40.4994840472	26.9948250549478	0.000655823714585519	0.506136865154524	0.45290504622602	0.774970638158828	0.00627518466934232	0.000322381626965902	0.00158639459013043	0.0146642152154646	0.0514846950824293	0.0000507130017441959	11.2	0	1	243968	243736	243331.142857143	0.773412204810401
22	VÄSTERNORRLAND	2006	40.8436142539474	27.3451026922295	0.00052489133109161	0.519433347293001	0.463475293271222	0.787190539665417	0.0059521518351156	0.000387785237570016	0.00167764760454222	0.01430138418956	0.0387425556810044	0.000192073044516572	11.3	0	1	243860	243978	243331.142857143	0.791200685521041
22	VÄSTERNORRLAND	2007	40.9523009553615	27.7701427673003	0.000677009178603227	0.524189785530763	0.474303994485495	0.795937338906789	0.00570924204336088	0.000334977995168964	0.00184760052093728	0.0147450786345796	0.100496938066591	-0.000414083546283583	11.2	0	1	243719	243449	243331.142857143	0.816519107457714
22	VÄSTERNORRLAND	2008	41.177550618446	28.5977821891325	0.000566934180174147	0.542826002049988	0.483666348199775	0.794829715237386	0.00527588778616484	0.00028885245535521	0.00188853537028248	0.0142546038715265	0.0395979470164818	-0.000064997594555638	11.2	0	1	243414.5	243372	243331.142857143	0.840198161900909
22	VÄSTERNORRLAND	2009	41.010135035411	28.7990935829445	0.000542747536049538	0.591219483687373	0.493498026440964	0.763915031661152	0.00539461822801985	0.000357031051872218	0.00148361566057208	0.013447956314405	0.0806171564889056	0.0000859922198813146	11.2	0	1	243207	243042	243331.142857143	0.85448153017495
22	VÄSTERNORRLAND	2010	41.1191710804314	27.7690465653919	0.00056006605484941	0.52207858172898	0.503079347146082	0.772409605446661	0.00496692549780296	0.000355502997361572	0.00165130670712823	0.0131042669878456	0.0863443937941284	-0.000023798894567939	11.2	0	1	242828.5	242625	243331.142857143	0.87157116106602
22	VÄSTERNORRLAND	2011	41.3918081505863	27.4045255154941	0.000536368906281911	0.521812714261057	0.513850174511296	0.779164958015516	0.00455773147485283	0.000338273837324372	0.00173702095945478	0.0140718490404501	0.0599078701598685	0.000356138951878859	11.2	0	1	242370.5	242155	243331.142857143	0.892488869070848
22	VÄSTERNORRLAND	2012	41.5901929824079	27.8774589654342	0.000532909209208175	0.542610859718344	0.524267805203605	0.784629360590389	0.004935041360002	0.000234443748247481	0.00182581464102866	0.0150855219321856	0.048586510779387	0.00000850261689444576	11.2	0	1	242067.5	241981	243331.142857143	0.910338646104154
22	VÄSTERNORRLAND	2013	41.6639500122383	28.0208375004945	0.000508124833465184	0.572561380305111	0.533089164272476	0.787666813724501	0.00439040008051615	0.000229983582651948	0.00165979080821787	0.0148191779063426	0.0642129424860229	0.00030910061577083	11.2	0	1	242066.5	242156	243331.142857143	0.932186773531951
22	VÄSTERNORRLAND	2014	41.7223191532644	28.3929130354565	0.000515281178633557	0.602341688453371	0.541041922364653	0.790604593466909	0.00438612375831898	0.000340958321962162	0.00158907250251897	0.0131080371722407	0.0495672440287507	0.00000364104697014866	11.3	0	1	242586	243061	243331.142857143	0.957355816425638
22	VÄSTERNORRLAND	2015	41.5258893437172	28.8880298993554	0.000476473113156203	0.654005725891495	0.548691100927097	0.792704085943337	0.00396238070337419	0.000361637634576123	0.00151341038239652	0.0120020610795463	0.0733370958500075	-0.000468124397824066	11.3	0	1	243455.5	243897	243331.142857143	0.979375000384293
22	VÄSTERNORRLAND	2016	42.0224517750815	29.6447727786927	0.000523011483779493	NA	0.555066364964728	0.797386471975384	0.00385605769229977	0.000274131197123825	0.00160878557824548	0.0113494756936064	0.106419123788626	-0.000515184367345101	11.4	0	1	244736.5	245572	243331.142857143	1.00288
23	JÄMTLAND	2003	40.8155581245789	26.4298861161446	0.000500782472613459	0.476142562836252	0.440488395005244	0.755943655474905	0.00579633663795042	0.000455325793959532	0.00106017434268258	0.015596895689057	0.050433555607448	-0.000192240049280645	2.6	0	1	127800	127645	126979.571428571	0.727005309177223
23	JÄMTLAND	2004	40.5100244840489	26.2265927469826	0.00053317024596398	0.491170054939503	0.453862709371148	0.778387496319853	0.00553769971235151	0.000430996013890619	0.00114021087535398	0.0155033966944181	0.0462912527675741	0.000109029200757504	2.6	0	1	127539	127424	126979.571428571	0.745897311058228
23	JÄMTLAND	2005	40.8521214839242	27.2806832308037	0.000573773068821329	0.543534701437506	0.467807062937255	0.774321451200292	0.00521099074382625	0.000349763704247812	0.00128673064154155	0.0150759630639046	0.0666340354062811	-0.00096993760348546	2.6	0	1	127228	127028	126979.571428571	0.762307051901509
23	JÄMTLAND	2006	41.0260710602881	26.8319099992046	0.000456590450174567	0.534248860914773	0.479843218085803	0.791794957584352	0.00470465034999043	0.000380886397765819	0.00113035444782613	0.0145826641719187	0.038617582251625	0.000178059232540051	2.6	0	1	127028.5	127020	126979.571428571	0.779840114095244
23	JÄMTLAND	2007	41.2245441306443	26.8931812503387	0.000582764350572133	0.581328261044284	0.491065801978294	0.807473549696145	0.00482283881718323	0.000428343339464119	0.000991616849301824	0.0139667930525016	0.0125358484134779	-0.000185484518221868	2.6	0	1	126981	126937	126979.571428571	0.804794997746292
23	JÄMTLAND	2008	41.8274908839748	27.4205415514288	0.000488496690828869	0.539206057256866	0.501524968723432	0.798826462761967	0.00437467954842858	0.00044228657427564	0.0011449153017421	0.0139947520218738	0.0446436572450395	0.000318371769290005	2.6	0	1	126920	126897	126979.571428571	0.828134053003162
23	JÄMTLAND	2009	41.8421702765786	27.7235980329258	0.000473243969097169	0.617551250003849	0.513366096915788	0.772859086769519	0.00449309032249294	0.000351254825128565	0.00114280478136603	0.0134707464535363	0.0407535730066257	0.000339329158426049	2.6	0	1	126784.5	126666	126979.571428571	0.842212331432808
23	JÄMTLAND	2010	41.9442582515463	27.1158056912856	0.000481507354827506	0.61226662119865	0.524327266728064	0.784013916958605	0.00467925321338814	0.000355371346815268	0.00120186656843234	0.0137810222362066	0.047594940677854	-0.000262030617608044	2.6	0	1	126685.5	126691	126979.571428571	0.859056578344906
23	JÄMTLAND	2011	41.7814472792819	27.5110717994745	0.000466408692593193	0.638103761322224	0.535767052001405	0.795961598200313	0.00450667312126119	0.000367566298346778	0.00203159719723761	0.0136885928586524	0.0831635268811297	0.000134673930465179	2.6	0	1	126498.5	126299	126979.571428571	0.879673936362429
23	JÄMTLAND	2012	42.203177240087	28.0315938104556	0.000467319329594779	0.633153642883502	0.545352177901181	0.797744828753819	0.00472686173031801	0.000362007149543066	0.00173014653609431	0.0150569917007917	0.0618238956672954	-0.000224971562014953	2.5	0	1	126252	126201	126979.571428571	0.897267414746564
23	JÄMTLAND	2013	42.0926770844787	28.6985874461106	0.000435367687801789	0.67223461930256	0.554829132916027	0.80053516623233	0.00390984140894992	0.000341046158406578	0.00183930019655664	0.0145656815347866	0.131873026170609	-0.00021011689731909	2.6	0	1	126330	126461	126979.571428571	0.918801832622909
23	JÄMTLAND	2014	42.0936943686664	29.4225220975318	0.000442325844072241	0.648605807637003	0.563628421008185	0.800421012713606	0.00392532252561037	0.000401200746529972	0.0017864168612333	0.0139420154119859	0.10156409713678	-0.000308145456632825	2.6	0	1	126603.5	126765	126979.571428571	0.943609482111932
23	JÄMTLAND	2015	41.8995541612386	30.6252801479819	0.00041714874894729	0.670386748395211	0.572510950012898	0.807001761640704	0.00396638389191803	0.000434868958904704	0.00169046053968126	0.0142511897137024	0.047771672145096	0.000173737511901417	2.6	0	1	127053	127376	126979.571428571	0.965312500378776
23	JÄMTLAND	2016	42.6007254579643	30.4894107318373	0.000453087832638729	NA	0.580066095543022	0.815689118293379	0.00337316030866005	0.000293532613247339	0.00160943577709915	0.0135361365738156	0.0435343414741851	-0.000213012508759602	2.6	0	1	128010.5	128673	126979.571428571	0.98848
24	VÄSTERBOTTEN	2003	40.9744661684809	28.8560206163918	0.000594690819460475	0.358584299192408	0.474186645612845	0.742896085742743	0.00634689351365661	0.000282252983640471	0.00100880316861156	0.0146789447874315	-0.0232454629832475	0.000434591730153644	4.6	1	1	255595	255956	259183.857142857	0.733359839234777
24	VÄSTERBOTTEN	2004	41.266823733664	28.0779119268507	0.000635672125777285	0.404589746149173	0.488566945714518	0.758431701279774	0.00600287051435238	0.000290252110528594	0.00114574282801593	0.0144688983234857	-0.024207031644977	-0.0000794089239691265	4.7	1	1	256421.5	256875	259183.857142857	0.752416970300239
24	VÄSTERBOTTEN	2005	41.4626825925555	28.9137817250582	0.000925092752209242	0.405087279064154	0.502175164665009	0.758503071246592	0.00589531681304533	0.000379379523694053	0.00121575704224071	0.0148576502210516	-0.0208917927756929	0.000518184081585882	4.7	1	1	257271.5	257652	259183.857142857	0.768970143646844
24	VÄSTERBOTTEN	2006	41.5508849194209	29.8385868434589	0.000663747729284084	0.451455858244272	0.513259165652225	0.772388857802063	0.00546896200613788	0.000297444458972658	0.00125254235796462	0.0149285106587583	0.0688106417176257	-0.000413820139709142	4.7	1	1	257628	257581	259183.857142857	0.786656456950722
24	VÄSTERBOTTEN	2007	41.8193504461485	30.2375255049558	0.000714296805851023	0.484732840654533	0.525321911819246	0.788032880149283	0.00499474284802598	0.000379887603282067	0.00166569932259934	0.0158394568512913	0.0546245895489363	0.000328809986062439	4.7	1	1	257596	257593	259183.857142857	0.811829463573145
24	VÄSTERBOTTEN	2008	41.7941309300913	30.6206102964502	0.000989503502066316	0.513529624736243	0.535403536106171	0.78624941250792	0.00521097637248557	0.000353838234737354	0.00159203191372295	0.0157761092346091	0.0489296235756171	-0.0000766640889791059	4.7	1	1	257705	257812	259183.857142857	0.83537251834181
24	VÄSTERBOTTEN	2009	41.7818193034503	30.9615630446098	0.000755278232881328	0.575124120363986	0.545260544046145	0.75696588690393	0.00461238814191554	0.00033738694020929	0.00174084331620087	0.0161584357530213	0.050340319712447	0.000230205567668729	4.7	1	1	258183	258548	259183.857142857	0.849573850678094
24	VÄSTERBOTTEN	2010	41.9644631926929	31.1101048006506	0.000849711194751875	0.58842557902921	0.554846703635232	0.775037236888286	0.00473219077519077	0.00035539401767322	0.00160711864993674	0.0157616863253564	0.0355639295230148	0.000130934529446569	4.7	1	1	258911.5	259286	259183.857142857	0.866565327977574
24	VÄSTERBOTTEN	2011	42.0635583306591	30.3937870472272	0.00085555397119635	0.612951198162961	0.56619301558095	0.784538002972984	0.00468803685356848	0.000357654001793688	0.00176397510163853	0.0160732379205388	0.0461119795113021	-0.0000069815147376584	4.7	1	1	259481	259667	259183.857142857	0.887362895987481
24	VÄSTERBOTTEN	2012	41.9159035372015	30.5560595690787	0.000730942126695353	0.644051211704442	0.57699002423979	0.791677731188602	0.0043758439446561	0.000298864328629977	0.00175320285984972	0.0157197907744011	0.0230562364775366	0.000157390951593284	4.7	1	1	259938.5	260217	259183.857142857	0.905110153561118
24	VÄSTERBOTTEN	2013	41.8617165692785	29.9684829821583	0.000774975206548157	0.669184939376551	0.587220101732314	0.793077340446549	0.0045417506477755	0.000369004213491082	0.00187371387550431	0.0163790496603087	0.0421730738753539	-0.000016215213718862	4.8	1	1	260653.5	261112	259183.857142857	0.926832797168334
24	VÄSTERBOTTEN	2014	42.5107818440397	30.4375867977341	0.000798517584579823	0.669218888665198	0.596303513616583	0.795192700063175	0.00401880665399608	0.00032634791278367	0.00169977053761433	0.0156339107563318	0.031998190944698	-0.0002091129186651	4.8	1	1	261735	262362	259183.857142857	0.951857282700155
24	VÄSTERBOTTEN	2015	42.4422029830645	31.2333067018865	0.000642962038608158	0.695883712948648	0.606089713164023	0.80052754762983	0.00406619139551115	0.00031838525545702	0.0014084386382038	0.0151649863837157	0.0170540420332799	0.0000574499361871705	4.8	1	1	262846	263378	259183.857142857	0.973750000382086
24	VÄSTERBOTTEN	2016	42.7062874385804	31.4960135451145	0.000718041937428314	NA	0.614208097149786	0.80695293486429	0.00365479219402417	0.000243143778110309	0.00129795221719642	0.0145393126587742	-0.0143980299170536	-0.0000693152833791677	4.9	1	1	264608.5	265881	259183.857142857	0.99712
25	NORRBOTTEN	2003	40.267072411258	28.064242750194	0.000319837001587339	0.408699906674192	0.43915630961687	0.71749007168634	0.00638392149013668	0.000291645014038944	0.0017339247303321	0.0135089841909229	0.0648387607853422	0.00024254058781914	2.6	0	1	253254	252874	250385.892857143	0.73388938340624
25	NORRBOTTEN	2004	40.4882313107958	27.9772817783111	0.000284887321129341	0.465787266182786	0.452613362198758	0.735597453853137	0.00617574343453101	0.000306809420042414	0.00173346409275897	0.0136931562710695	0.0590863999718891	0.000274554238368419	2.6	0	1	252731.5	252585	250385.892857143	0.752960275237073
25	NORRBOTTEN	2005	40.7156900124579	28.2110579631376	0.000487793270832342	0.496600211308929	0.465754891744601	0.738048732562619	0.00613958573311668	0.00030213461698986	0.00191508312125042	0.0135561797250138	0.063427447378821	0.00021119800260927	2.6	0	1	252156	251740	250385.892857143	0.769525401292289
25	NORRBOTTEN	2006	41.1419627628878	28.3713302730913	0.000432863471287054	0.529711472385586	0.475642830807841	0.759448252296398	0.00572670772639513	0.000354788750636248	0.00189141288834193	0.0140856500735837	0.0703953118917511	0.0000336655266530705	2.6	0	1	251811.5	251886	250385.892857143	0.787224485522012
25	NORRBOTTEN	2007	41.0516848517927	28.7231365914008	0.000401998049712432	0.551066039486146	0.485604712187385	0.779948348717375	0.00574239401274142	0.000347140098323582	0.00203090847136521	0.0134483230254171	0.138703136691937	-0.000167114204112528	2.6	0	1	251245	250602	250385.892857143	0.812415669058716
25	NORRBOTTEN	2008	40.9775718188857	29.2860224549748	0.000319818343181073	0.590874141687529	0.496074571926572	0.779975755438342	0.00554350023205665	0.000401491892800336	0.00183741924518294	0.0140795684267025	0.102403881212531	-0.000052450339383836	2.5	0	1	250142	249677	250385.892857143	0.835975723786698
25	NORRBOTTEN	2009	41.7122859214571	29.8987024789295	0.000300773589672638	0.617600512755439	0.50703751296901	0.754003034461057	0.00516572171250483	0.000440311616086721	0.00165565015028569	0.014232900483132	0.0784514115413657	0.000442625809089048	2.5	0	1	249357	249019	250385.892857143	0.850187310615201
25	NORRBOTTEN	2010	41.6892698339217	29.5220066844825	0.000389839261636401	0.629530760746489	0.516574111934281	0.771539271295485	0.00531518164185638	0.000350586094803284	0.00171113075499637	0.0138996470290658	0.111525765428013	0.000144677107015156	2.5	0	1	248820.5	248609	250385.892857143	0.86719105711363
25	NORRBOTTEN	2011	41.5278640107481	30.4068740849658	0.000462631447674372	0.636038651493221	0.527770540165743	0.784866559083046	0.00550904200270064	0.000441369733576961	0.00175127853248443	0.0142495583975965	0.0597915236895332	0.000909601847051911	2.6	0	1	248578	248545	250385.892857143	0.888003642622901
25	NORRBOTTEN	2012	41.5409315896787	30.095138759949	0.000434465155291122	0.62739773253636	0.537721752505071	0.795151543198669	0.00533111181446719	0.000472058837227921	0.00168119784488874	0.0145513632413653	0.050765070504923	0.000607628012362138	2.5	0	1	248581.5	248637	250385.892857143	0.905763715128998
25	NORRBOTTEN	2013	41.8179846234259	29.8376595771635	0.000397534483104784	0.642250049389781	0.548108404145835	0.800850902861495	0.00484576219470008	0.000324187148205609	0.00158652007838587	0.0140326129763434	0.0252915864617904	0.000451770291488462	2.6	0	1	249035	249436	250385.892857143	0.927502044213786
25	NORRBOTTEN	2014	41.7365174967203	30.1270038951461	0.000384452885499118	0.628089217549753	0.558194991799288	0.806013422200556	0.00471693708598262	0.00037376163557365	0.00135008330751318	0.013181422675742	0.0543687702251177	0.000488028891491799	2.6	0	1	249705.5	249987	250385.892857143	0.952544599415841
25	NORRBOTTEN	2015	41.988712302741	30.716239077365	0.000380247921644912	0.661453514653231	0.567844779832987	0.812319589116818	0.00462620455714391	0.000396252919582421	0.00130509119759026	0.0130337870117541	0.102617941832889	0.000203163004033224	2.6	0	1	249837	249733	250385.892857143	0.974453125382362
25	NORRBOTTEN	2016	42.083324910936	31.7780442886654	0.000411756240305739	NA	0.575559298152494	0.817553646240442	0.00443733242780075	0.000411703205512309	0.00138374379759653	0.0123049441556675	0.11799426469409	-0.00000237277388182022	2.6	0	1	250148	250570	250385.892857143	0.99784
